# Supplementary material for: Prevalence of persistent SARS-CoV-2 in a large community surveillance study
Source: Nature. 2024 Feb 21;626(8001):1094–101. doi: 10.1038/s41586-024-07029-4 (PMC10901734; doi:10.1038/s41586-024-07029-4)
Supplement: Supplementary file 6 — Source Data Fig. 1 [file 41586_2024_7029_MOESM6_ESM.xlsx]

## Sheet: Figure 1a
COG-IDs	post-aligned consensus sequences can be found on Figshare: https://figshare.com/s/acdaf46f87e0f9874e38; sequence_data/alpha_tree_seqs.txt
COG-UK/PHEC-YYBF9AF|2021-08-11
COG-UK/PHEC-YYBDXFY|p1_3|2021-08-22
COG-UK/MILK-B39F51|2020-11-01
COG-UK/MILK-BFFA65|2020-12-02
COG-UK/MILK-C53D74|2020-12-11
COG-UK/MILK-BFFA92|2020-12-02
COG-UK/MILK-C51426|2020-12-11
COG-UK/MILK-BFFAED|2020-12-02
COG-UK/MILK-BE73B0|2020-11-28
COG-UK/MILK-DAC8E3|p2_1|2020-12-28
COG-UK/QEUH-14E4EF2|2021-04-07
COG-UK/MILK-DABBCD|2020-12-28
COG-UK/QEUH-13D4BA4|2021-03-11
COG-UK/MILK-DAC90E|2020-12-28
COG-UK/QEUH-13C3F60|2021-03-09
COG-UK/OXON-F40630|2020-12-08
COG-UK/OXON-F40560|2020-12-09
COG-UK/OXON-F406D6|2020-12-10
COG-UK/OXON-F41383|2020-12-15
COG-UK/OXON-F405BB|2020-12-14
COG-UK/OXON-F40C98|2020-12-15
COG-UK/OXON-F40867|2020-12-08
COG-UK/OXON-F40A52|2020-12-14
COG-UK/OXON-F40946|2020-12-13
COG-UK/OXON-F3FF0C|2020-12-15
COG-UK/OXON-F40894|2020-12-10
COG-UK/OXON-F40CF2|2020-12-15
COG-UK/OXON-F40B31|2020-12-14
COG-UK/OXON-F407F1|2020-12-14
COG-UK/OXON-F40ADA|2020-12-15
COG-UK/OXON-F42D0C|2020-12-18
COG-UK/OXON-F42A9C|2020-12-16
COG-UK/OXON-F43F6F|2020-12-18
COG-UK/OXON-F42A23|2020-12-17
COG-UK/OXON-F42A8D|2020-12-16
COG-UK/OXON-F437A3|2020-12-17
COG-UK/OXON-F42DDF|2020-12-19
COG-UK/OXON-F43943|2020-12-16
COG-UK/OXON-F436C4|2020-12-17
COG-UK/OXON-F41FAD|2020-12-16
COG-UK/OXON-F43B01|2020-12-17
COG-UK/OXON-F457ED|2020-12-23
COG-UK/OXON-F453AD|2020-12-22
COG-UK/OXON-F447B1|2020-12-20
COG-UK/OXON-F46D80|2020-12-22
COG-UK/OXON-F45871|2020-12-23
COG-UK/OXON-F44DA0|2020-12-23
COG-UK/OXON-F4564A|2020-12-23
COG-UK/OXON-F46940|2020-12-15
COG-UK/OXON-F46D08|2020-12-22
COG-UK/OXON-F442A1|2020-12-23
COG-UK/OXON-F46209|2020-12-27
COG-UK/OXON-F46CFC|2020-12-21
COG-UK/OXON-F460C3|2020-12-23
COG-UK/OXON-F46324|2020-12-27
COG-UK/OXON-F45CA2|2020-12-27
COG-UK/OXON-F464A9|2020-12-27
COG-UK/OXON-F45C84|2020-12-27
COG-UK/OXON-F44D28|2020-12-21
COG-UK/OXON-F44A12|2020-12-21
COG-UK/OXON-F44C58|2020-12-21
COG-UK/OXON-F45C57|2020-12-27
COG-UK/OXON-F46157|2020-12-27
COG-UK/OXON-F45AA8|2020-12-28
COG-UK/OXON-F44C1C|2020-12-21
COG-UK/OXON-F46EAB|2020-12-22
COG-UK/OXON-F44A6D|2020-12-21
COG-UK/OXON-F44AC7|2020-12-21
COG-UK/OXON-F45237|2020-12-22
COG-UK/OXON-F46DAE|2020-12-22
COG-UK/OXON-F44BC4|2020-12-21
COG-UK/OXON-F4603C|2020-12-22
COG-UK/OXON-F46FB7|2020-12-21
COG-UK/OXON-F48322|2020-12-29
COG-UK/OXON-F48EF4|2020-12-30
COG-UK/OXON-F471A1|2020-12-29
COG-UK/OXON-F47B49|2020-12-29
COG-UK/OXON-F474A8|2020-12-29
COG-UK/OXON-F4799A|2020-12-29
COG-UK/OXON-F47BC1|2020-12-27
COG-UK/OXON-F49075|2020-12-30
COG-UK/OXON-F4934F|2020-12-30
COG-UK/OXON-F485D1|p3_1|2020-12-29
COG-UK/OXON-F485FF|p4_1|2020-12-30
COG-UK/OXON-F48146|2020-12-29
COG-UK/OXON-F494C4|2020-12-29
COG-UK/OXON-F4B732|2021-01-04
COG-UK/OXON-F4A0ED|2021-01-02
COG-UK/OXON-F4B86C|2021-01-04
COG-UK/OXON-F4A41E|2020-12-31
COG-UK/OXON-F49F3C|2021-01-04
COG-UK/OXON-F4B310|2021-01-03
COG-UK/OXON-F49ED5|2021-01-03
COG-UK/OXON-F4A92E|2021-01-03
COG-UK/OXON-F4B50B|2021-01-03
COG-UK/OXON-F49B74|2020-12-30
COG-UK/OXON-F4B125|2021-01-04
COG-UK/OXON-F52B96|2021-01-04
COG-UK/OXON-F4DA37|2021-01-06
COG-UK/OXON-F5289F|2021-01-06
COG-UK/OXON-F4E30E|2021-01-05
COG-UK/OXON-F52914|2021-01-06
COG-UK/OXON-F528AE|2021-01-06
COG-UK/OXON-F4DD2F|2021-01-04
COG-UK/OXON-F52941|2021-01-05
COG-UK/OXON-F52677|2021-01-04
COG-UK/OXON-F52D81|2021-01-06
COG-UK/OXON-F4BC51|2021-01-04
COG-UK/OXON-F4BF3A|2021-01-05
COG-UK/OXON-F52BC3|2021-01-03
COG-UK/OXON-F4BA0C|2021-01-04
COG-UK/OXON-F4DAFB|2021-01-05
COG-UK/OXON-F50318|2021-01-10
COG-UK/OXON-F50C4A|2021-01-09
COG-UK/OXON-F5057C|2021-01-09
COG-UK/OXON-F5112C|2021-01-11
COG-UK/OXON-F50A7D|2021-01-09
COG-UK/OXON-F4F16D|2021-01-07
COG-UK/OXON-F4FBC9|2021-01-11
COG-UK/OXON-F5059A|2021-01-10
COG-UK/OXON-F4FBE7|2021-01-11
COG-UK/OXON-F4FD5A|2021-01-08
COG-UK/OXON-F4FC6C|2021-01-07
COG-UK/OXON-F507A3|2021-01-11
COG-UK/OXON-F537A0|2020-12-29
COG-UK/OXON-F55A4B|2021-01-09
COG-UK/OXON-F5552C|2021-01-13
COG-UK/OXON-F53AA7|2021-01-04
COG-UK/OXON-F54402|2021-01-08
COG-UK/OXON-F55498|2021-01-13
COG-UK/OXON-F54718|2021-01-13
COG-UK/OXON-F54930|2021-01-11
COG-UK/OXON-F53861|2021-01-04
COG-UK/OXON-F544C6|2021-01-08
COG-UK/OXON-F53F02|2021-01-08
COG-UK/OXON-F57047|2021-01-16
COG-UK/OXON-F5741E|2021-01-16
COG-UK/OXON-F57D7D|2021-01-17
COG-UK/OXON-F56A59|2021-01-12
COG-UK/OXON-F57FD1|2021-01-17
COG-UK/OXON-F582AA|2021-01-18
COG-UK/OXON-F56303|2021-01-13
COG-UK/OXON-F589E1|2021-01-20
COG-UK/OXON-F57EE3|2021-01-18
COG-UK/OXON-F583D4|2021-01-19
COG-UK/OXON-F5CA17|2021-01-20
COG-UK/OXON-F5D375|2021-01-23
COG-UK/OXON-F5E7B4|2021-01-22
COG-UK/OXON-F5CAEA|2021-01-20
COG-UK/OXON-F5C67D|2021-01-20
COG-UK/OXON-F5CE93|2021-01-23
COG-UK/OXON-F5C5CB|2021-01-21
COG-UK/OXON-F5E875|2021-01-25
COG-UK/OXON-F5CA71|2021-01-22
COG-UK/OXON-F5C455|2021-01-22
COG-UK/OXON-F5E6F3|2021-01-25
COG-UK/OXON-F5E6B7|2021-01-24
COG-UK/OXON-F5D287|2021-01-19
COG-UK/OXON-F5FE90|2021-01-16
COG-UK/OXON-F5F908|2021-01-12
COG-UK/OXON-F608CB|2021-01-16
COG-UK/OXON-F601DF|2021-01-11
COG-UK/OXON-F5FAF6|2021-01-11
COG-UK/OXON-F60421|2021-01-17
COG-UK/OXON-F5F66B|2021-01-09
COG-UK/OXON-F60166|2021-01-08
COG-UK/OXON-F605B5|2021-01-08
COG-UK/OXON-F60C92|2021-01-26
COG-UK/OXON-F5F49E|2021-01-05
COG-UK/OXON-F5F63E|2021-01-10
COG-UK/OXON-F60096|2021-01-19
COG-UK/OXON-F610D1|2021-01-19
COG-UK/OXON-F60DBD|2021-01-26
COG-UK/OXON-F61077|2021-01-25
COG-UK/OXON-F5FB11|2021-01-11
COG-UK/OXON-F5FB5D|2021-01-15
COG-UK/OXON-F60B3B|2021-01-26
COG-UK/OXON-F5EF70|p5_1|2021-01-26
COG-UK/OXON-F6150F|p6_1|2021-01-07
COG-UK/OXON-F60EAB|p10_1|2021-01-26
COG-UK/OXON-F61DDA|2021-01-27
COG-UK/OXON-F637F8|2021-02-01
COG-UK/OXON-F62173|2021-01-30
COG-UK/OXON-F6289C|2021-01-28
COG-UK/OXON-F61745|2021-01-27
COG-UK/OXON-F62F2E|2021-01-31
COG-UK/OXON-F633E5|2021-01-31
COG-UK/OXON-F62850|2021-01-27
COG-UK/OXON-F62CCD|2021-01-29
COG-UK/OXON-F63190|2021-01-31
COG-UK/OXON-F636EC|2021-01-31
COG-UK/OXON-F62911|2021-01-27
COG-UK/OXON-F61AD3|2021-01-25
COG-UK/OXON-F6296C|2021-01-28
COG-UK/OXON-F64135|2021-02-02
COG-UK/OXON-F63901|2021-02-01
COG-UK/OXON-F61CCE|2021-01-27
COG-UK/OXON-F623D7|2021-01-29
COG-UK/OXON-F62F5B|2021-01-31
COG-UK/OXON-F635A3|2021-02-01
COG-UK/OXON-F61BA3|2021-01-27
COG-UK/OXON-F65E2E|2021-01-24
COG-UK/OXON-F66EE1|2021-01-29
COG-UK/OXON-F6643A|2021-01-21
COG-UK/OXON-F65389|2021-01-15
COG-UK/OXON-F66B44|2021-01-26
COG-UK/OXON-F66582|2021-01-27
COG-UK/OXON-F6485E|2021-01-13
COG-UK/OXON-F65B81|2021-01-24
COG-UK/OXON-F66BAE|2021-01-28
COG-UK/OXON-F6692C|2021-01-30
COG-UK/OXON-F6632E|2021-01-29
COG-UK/OXON-F6625E|p8_1|2021-01-30
COG-UK/OXON-F6B392|2021-02-06
COG-UK/OXON-F6966E|2021-02-03
COG-UK/OXON-F6B5E7|2021-02-03
COG-UK/OXON-F6B374|2021-01-18
COG-UK/OXON-F6A050|2021-02-06
COG-UK/OXON-F6AE56|2021-02-06
COG-UK/OXON-F68A72|2021-02-06
COG-UK/OXON-F6B6B7|2021-01-17
COG-UK/OXON-F696B9|2021-02-06
COG-UK/OXON-F6B1D4|2021-02-06
COG-UK/OXON-F69F72|2021-02-06
COG-UK/OXON-F6AD3B|2021-01-17
COG-UK/OXON-F6B05F|2021-02-09
COG-UK/OXON-F6A06F|2021-02-05
COG-UK/OXON-F69886|2021-02-05
COG-UK/OXON-F6BC79|2021-02-04
COG-UK/OXON-F6A779|2021-02-04
COG-UK/OXON-F6AB04|2021-02-08
COG-UK/OXON-F68113|2021-02-03
COG-UK/OXON-F67211|2021-02-04
COG-UK/OXON-F69B32|2021-02-03
COG-UK/OXON-F6AD86|2021-02-05
COG-UK/OXON-F6C07C|2021-01-18
COG-UK/OXON-F674A2|2021-02-06
COG-UK/OXON-F6AAE9|2021-02-05
COG-UK/OXON-F6BE64|2021-02-09
COG-UK/OXON-F676AC|2021-02-10
COG-UK/OXON-F6A858|2021-02-03
COG-UK/OXON-F68B8E|p7_1|2021-02-07
COG-UK/OXON-F6D187|2021-02-10
COG-UK/OXON-F6D0E4|2021-02-09
COG-UK/OXON-F6D099|2021-02-10
COG-UK/OXON-F6D4CA|2021-02-08
COG-UK/OXON-F7179D|2021-01-31
COG-UK/OXON-F71171|2021-02-04
COG-UK/OXON-F71B55|2021-01-15
COG-UK/OXON-F6D73A|2021-02-12
COG-UK/OXON-F716AF|2021-01-08
COG-UK/OXON-F6CF9D|2021-02-10
COG-UK/OXON-F70B65|2021-02-01
COG-UK/OXON-F6D12D|2021-02-09
COG-UK/OXON-F6CA9C|2021-02-11
COG-UK/OXON-F70EE4|2021-02-01
COG-UK/OXON-F71B0A|2021-01-15
COG-UK/OXON-F6F185|2021-02-17
COG-UK/OXON-F6E265|2021-02-14
COG-UK/OXON-F7092F|2021-02-18
COG-UK/OXON-F70303|2021-02-20
COG-UK/OXON-F6EAF4|2021-02-16
COG-UK/OXON-F6E432|2021-02-14
COG-UK/OXON-F6EF40|2021-02-16
COG-UK/OXON-F707AD|2021-02-22
COG-UK/OXON-F6F12B|2021-02-16
COG-UK/OXON-F6DDED|2021-02-12
COG-UK/OXON-F6E6A5|2021-02-14
COG-UK/OXON-F706EC|2021-02-22
COG-UK/OXON-F6EF13|2021-02-18
COG-UK/OXON-F707F8|2021-02-22
COG-UK/OXON-F70707|2021-02-21
COG-UK/OXON-F70206|2021-02-21
COG-UK/OXON-F6EB88|2021-02-15
COG-UK/OXON-F701DC|2021-02-16
COG-UK/OXON-F6E2CF|2021-02-14
COG-UK/OXON-F70400|2021-02-22
COG-UK/OXON-F6DEF9|2021-02-12
COG-UK/OXON-F7037C|2021-02-20
COG-UK/OXON-F6EBA6|2021-02-16
COG-UK/OXON-F6F02E|2021-02-18
COG-UK/OXON-F6DBE3|p1_1|2021-02-12
COG-UK/OXON-F702E8|p4_2|2021-02-21
COG-UK/OXON-F6E9D9|2021-02-16
COG-UK/OXON-F6EFAA|2021-02-16
COG-UK/OXON-F722D7|2021-01-09
COG-UK/OXON-F76C11|2021-02-06
COG-UK/OXON-F76570|2021-02-15
COG-UK/OXON-F76622|2021-02-15
COG-UK/OXON-F761C7|2021-02-13
COG-UK/OXON-F7681D|2021-02-14
COG-UK/OXON-F76859|2021-02-15
COG-UK/OXON-F72495|2021-02-03
COG-UK/OXON-F7608E|2021-02-12
COG-UK/OXON-F7233E|2021-01-07
COG-UK/OXON-F75DD3|2021-02-15
COG-UK/OXON-F767C5|2021-02-15
COG-UK/OXON-F76D87|p9_1|2021-01-31
COG-UK/OXON-F77199|2021-01-22
COG-UK/OXON-F732D6|2021-01-20
COG-UK/OXON-F73F84|2021-01-18
COG-UK/OXON-F779CE|2021-01-23
COG-UK/OXON-F77C6B|2021-01-27
COG-UK/OXON-F74475|2021-01-21
COG-UK/OXON-F73555|2021-01-19
COG-UK/OXON-F73F0C|2021-01-22
COG-UK/OXON-F741BA|2021-01-20
COG-UK/OXON-F79443|2021-02-26
COG-UK/OXON-F7A20C|2021-03-04
COG-UK/OXON-F79FD9|2021-03-02
COG-UK/OXON-F7A14B|2021-03-04
COG-UK/OXON-F78D58|2021-02-25
COG-UK/OXON-F7AE08|2021-03-07
COG-UK/OXON-F792B2|2021-02-28
COG-UK/OXON-F782A4|2021-02-23
COG-UK/OXON-F7914C|2021-02-25
COG-UK/OXON-F78B8B|2021-02-25
COG-UK/OXON-F7814D|2021-02-22
COG-UK/OXON-F786C6|2021-02-23
COG-UK/OXON-F797FF|2021-03-02
COG-UK/OXON-F78972|2021-02-24
COG-UK/OXON-F79892|2021-03-01
COG-UK/OXON-F7A688|2021-03-05
COG-UK/OXON-F7A7C1|2021-03-03
COG-UK/OXON-F7A9BC|2021-03-08
COG-UK/OXON-F7A7EF|2021-03-04
COG-UK/OXON-F79ABA|2021-03-02
COG-UK/OXON-F7849F|2021-02-23
COG-UK/OXON-F79CF0|2021-03-04
COG-UK/OXON-F78CA6|2021-02-25
COG-UK/OXON-F7817A|2021-02-24
COG-UK/OXON-F796C5|2021-03-01
COG-UK/OXON-F7ADED|2021-03-07
COG-UK/OXON-F79CB4|2021-03-04
COG-UK/OXON-F792FE|2021-02-24
COG-UK/OXON-F7ACB3|2021-03-08
COG-UK/OXON-F79A32|2021-03-01
COG-UK/OXON-F7A1D2|2021-03-04
COG-UK/OXON-F799EA|2021-03-01
COG-UK/OXON-F792D0|2021-02-28
COG-UK/OXON-F7963E|2021-03-01
COG-UK/OXON-F79AAB|2021-03-02
COG-UK/OXON-F7974A|2021-02-28
COG-UK/OXON-F7A3DC|2021-03-06
COG-UK/OXON-F77FF9|2021-02-15
COG-UK/OXON-F78D3A|2021-02-25
COG-UK/OXON-F787F0|2021-02-27
COG-UK/OXON-F785D8|2021-02-23
COG-UK/OXON-F7880C|2021-02-26
COG-UK/OXON-F7AC1D|2021-03-08
COG-UK/OXON-F78893|2021-02-25
COG-UK/OXON-F7930A|2021-02-24
COG-UK/OXON-F785BA|p5_2|2021-02-23
COG-UK/OXON-F7A7B2|p6_2|2021-03-03
COG-UK/OXON-F7A08A|p8_2|2021-03-03
COG-UK/OXON-F791D3|p9_2|2021-02-28
COG-UK/OXON-F780C8|p10_2|2021-02-22
COG-UK/OXON-F7CA6C|2021-03-10
COG-UK/OXON-F7DAE3|2021-03-16
COG-UK/OXON-F7CBA5|2021-02-22
COG-UK/OXON-F7CEBB|2021-03-15
COG-UK/OXON-F7DA3E|2021-03-13
COG-UK/OXON-F7CD81|2021-03-16
COG-UK/OXON-F7D6FE|2021-03-10
COG-UK/OXON-F7DA10|2021-03-13
COG-UK/OXON-F7CC48|2021-03-15
COG-UK/OXON-F7D0D2|2021-03-14
COG-UK/OXON-F7CA5D|2021-03-11
COG-UK/OXON-F7D2AF|2021-03-15
COG-UK/OXON-F7CCB1|2021-03-15
COG-UK/OXON-F7CEF7|2021-03-15
COG-UK/OXON-F7D7A0|2021-03-10
COG-UK/OXON-F7CF12|2021-03-15
COG-UK/OXON-F7CE33|2021-03-15
COG-UK/OXON-F7D236|2021-03-16
COG-UK/OXON-F7C8EA|2021-03-12
COG-UK/OXON-F7D087|2021-03-14
COG-UK/OXON-F7D95F|2021-03-13
COG-UK/OXON-F7D3AC|2021-03-13
COG-UK/OXON-F7D728|2021-03-10
COG-UK/OXON-F7D4A9|2021-03-12
COG-UK/OXON-F7C9AB|2021-03-12
COG-UK/OXON-F7CD72|2021-03-15
COG-UK/OXON-F7D4E5|p11_1|2021-03-12
COG-UK/OXON-F7DC0B|2021-03-16
COG-UK/OXON-F7EEB9|2021-03-23
COG-UK/OXON-F800BE|2021-04-06
COG-UK/OXON-F80C14|2021-04-10
COG-UK/OXON-F80063|2021-04-02
COG-UK/OXON-F801AC|2021-04-05
COG-UK/OXON-F7E55A|2021-03-21
COG-UK/OXON-F8035B|2021-04-06
COG-UK/OXON-F80C32|2021-04-10
COG-UK/OXON-F7ED43|2021-03-23
COG-UK/OXON-F7F805|2021-04-01
COG-UK/OXON-F7E8D9|2021-03-28
COG-UK/OXON-F7E156|2021-03-17
COG-UK/OXON-F7ED34|2021-03-23
COG-UK/OXON-F7EB94|2021-03-25
COG-UK/OXON-F8077D|2021-04-06
COG-UK/OXON-F7FD42|2021-03-31
COG-UK/OXON-F7FC90|2021-03-31
COG-UK/OXON-F7E499|2021-03-22
COG-UK/OXON-F8078C|2021-04-06
COG-UK/OXON-F803E2|2021-04-05
COG-UK/OXON-F7EC91|2021-03-25
COG-UK/OXON-F7EC64|2021-03-24
COG-UK/OXON-F8033D|2021-04-07
COG-UK/OXON-F7F067|2021-03-06
COG-UK/OXON-F7DE23|2021-03-19
COG-UK/OXON-F7E0E0|2021-03-18
COG-UK/OXON-F7F03A|2021-03-05
COG-UK/OXON-F80494|2021-03-31
COG-UK/OXON-F7EBC1|2021-03-25
COG-UK/OXON-F7E183|2021-03-18
COG-UK/OXON-F7E569|2021-03-21
COG-UK/OXON-F7E48A|2021-03-22
COG-UK/OXON-F7E323|2021-03-22
COG-UK/OXON-F7EEC8|2021-03-23
COG-UK/OXON-F7F674|2021-02-17
COG-UK/OXON-F7F9C6|2021-03-31
COG-UK/OXON-F805A0|2021-04-06
COG-UK/OXON-F808F2|2021-04-07
COG-UK/OXON-F7F2CB|2021-03-26
COG-UK/OXON-F7E44E|2021-03-22
COG-UK/OXON-F7DDDB|2021-03-19
COG-UK/OXON-F7DFF3|2021-03-18
COG-UK/OXON-F7E47B|2021-03-22
COG-UK/OXON-F7F920|2021-03-30
COG-UK/OXON-F7E8F7|2021-03-28
COG-UK/OXON-F8028B|2021-03-29
COG-UK/OXON-F80555|2021-04-06
COG-UK/OXON-F7F771|2021-03-31
COG-UK/OXON-F80B62|2021-04-08
COG-UK/OXON-F7DCCF|2021-03-22
COG-UK/OXON-F7F9B7|2021-03-30
COG-UK/OXON-F7E38D|2021-03-22
COG-UK/OXON-F7E745|2021-03-20
COG-UK/OXON-F7E9B8|2021-03-26
COG-UK/OXON-F7E806|2021-03-20
COG-UK/OXON-F7DD62|2021-03-21
COG-UK/OXON-F7FDCA|2021-03-29
COG-UK/OXON-F8085C|2021-04-03
COG-UK/OXON-F7E4A8|2021-03-22
COG-UK/OXON-F80124|2021-04-05
COG-UK/OXON-F7EE04|p7_2|2021-03-24
COG-UK/OXON-F7FEE5|2021-03-30
COG-UK/OXON-F7EED7|2021-03-24
COG-UK/OXON-F7E45D|2021-03-21
COG-UK/OXON-F7E54B|2021-03-21
COG-UK/OXON-F7E1ED|2021-03-17
COG-UK/OXON-F8087A|p1_2|2021-04-03
COG-UK/OXON-F80B71|p11_2|2021-04-09
COG-UK/OXON-F7E0D1|2021-03-17
COG-UK/OXON-F80D20|2021-02-05
COG-UK/OXON-F8128A|2021-01-11
COG-UK/OXON-F80F48|2021-01-10
COG-UK/OXON-F811AB|2021-01-26
COG-UK/OXON-F80F66|2021-01-11
COG-UK/OXON-F817F4|2021-04-14
COG-UK/OXON-F81730|2021-04-11
COG-UK/OXON-F815FA|2021-04-18
COG-UK/OXON-F814B1|2021-04-11
COG-UK/OXON-F81466|2021-04-20
COG-UK/OXON-F813E1|2021-04-19
COG-UK/OXON-F8177C|2021-04-15
COG-UK/OXON-F81439|2021-04-10
COG-UK/OXON-F813F0|2021-04-14
COG-UK/OXON-F8185B|2021-04-12
COG-UK/OXON-F815DC|2021-04-13
COG-UK/OXON-F813B4|2021-04-10
COG-UK/OXON-F8178B|2021-04-15
COG-UK/OXON-F81387|2021-04-19
COG-UK/OXON-F81606|2021-04-20
COG-UK/OXON-F815EB|2021-04-19
COG-UK/OXON-F81642|2021-04-09
COG-UK/OXON-F814C0|2021-04-12
COG-UK/OXON-F8133C|2021-04-09
COG-UK/OXON-F8168E|2021-04-21
COG-UK/OXON-F81457|2021-04-12
COG-UK/OXON-F814FD|2021-04-14
COG-UK/OXON-F8174F|2021-04-11
COG-UK/OXON-F81545|2021-04-09
COG-UK/OXON-F81581|2021-04-20
COG-UK/OXON-F816BB|2021-04-11
COG-UK/OXON-F813C3|2021-04-12
COG-UK/OXON-F81879|2021-04-20
COG-UK/OXON-F8176D|2021-04-16
COG-UK/OXON-F81475|2021-04-18
COG-UK/OXON-F81D7A|2021-04-30
COG-UK/OXON-F81DA7|2021-04-29
COG-UK/OXON-F81FED|2021-05-07
COG-UK/OXON-F81ED1|2021-04-30
COG-UK/OXON-F81F65|2021-05-03
COG-UK/OXON-F81CE6|2021-04-27
COG-UK/OXON-F81E2C|2021-05-03
COG-UK/OXON-F81FCF|2021-05-03
COG-UK/OXON-F81D5C|2021-04-30
COG-UK/OXON-F81F47|2021-05-01
COG-UK/OXON-F81D3E|2021-04-21
COG-UK/OXON-F81B07|2021-04-27
COG-UK/OXON-F81CB9|2021-04-26
COG-UK/OXON-F81D2F|2021-04-23
COG-UK/OXON-F81F56|2021-05-04
COG-UK/OXON-F81BDA|2021-04-26
COG-UK/OXON-F81AEC|2021-04-29
COG-UK/OXON-F82007|2021-05-06
COG-UK/OXON-F81C40|2021-04-26
COG-UK/OXON-F81DB6|2021-04-30
COG-UK/OXON-F81ADD|2021-04-21
COG-UK/OXON-F81F92|2021-05-01
COG-UK/OXON-F81B16|2021-04-28
COG-UK/OXON-F81B25|2021-04-24
COG-UK/OXON-F81B43|p3_2|2021-04-23
COG-UK/OXON-F821AA|2021-05-11
COG-UK/OXON-F82104|2021-05-13
COG-UK/OXON-F8208F|2021-05-10
COG-UK/OXON-F820BC|2021-05-12
COG-UK/OXON-F820AD|2021-05-11
COG-UK/OXON-F8209E|2021-05-14
COG-UK/OXON-F82140|2021-05-12
COG-UK/OXON-F820E9|2021-05-08
COG-UK/OXON-F82122|2021-05-08
COG-UK/OXON-F82131|2021-05-13
COG-UK/OXON-F8222F|2021-05-19
COG-UK/OXON-F82210|2021-05-19
COG-UK/OXON-F8226B|2021-05-17
COG-UK/OXON-F82395|2021-05-17
COG-UK/OXON-F8232C|2021-05-17
COG-UK/OXON-F8230E|2021-05-20
COG-UK/OXON-F821E6|2021-05-14
COG-UK/OXON-F82FA0|2021-05-30
COG-UK/OXON-F82F64|2021-05-26
COG-UK/OXON-F831D6|2021-05-25
COG-UK/OXON-F8284B|2021-05-28
COG-UK/OXON-F8333A|2021-06-01
COG-UK/OXON-F832C4|2021-06-01
COG-UK/OXON-F82D1F|2021-06-01
COG-UK/OXON-F8317C|2021-05-23
COG-UK/OXON-F82939|2021-06-03
COG-UK/OXON-F832E2|2021-05-23
COG-UK/OXON-F827C6|2021-06-03
COG-UK/OXON-F829C0|2021-05-27
COG-UK/OXON-F82702|2021-06-04
COG-UK/OXON-F8383B|2021-06-12
COG-UK/OXON-F83859|2021-06-10
COG-UK/OXON-F83974|2021-06-09
COG-UK/OXON-F84B9B|2020-12-07
COG-UK/OXON-F84C5C|2020-11-16
COG-UK/OXON-F84B7D|2020-11-15
COG-UK/OXON-F8483A|2020-11-28
COG-UK/OXON-F84A34|2020-11-01
COG-UK/OXON-F8515C|2021-06-14
COG-UK/OXON-F84EA1|2021-06-16
COG-UK/OXON-F8755E|2020-12-07
COG-UK/OXON-F84C3E|2020-11-01
COG-UK/OXON-F84A9E|2020-12-07
COG-UK/OXON-F89D54|2020-12-01
COG-UK/OXON-F89D36|2020-11-07
COG-UK/OXON-F8849C|2021-06-14
COG-UK/OXON-F87E80|p2_2|2021-06-15
COG-UK/OXON-F8806B|2021-06-22
COG-UK/OXON-F8A1B1|2020-12-07
COG-UK/OXON-F8857B|2021-06-22
COG-UK/OXON-F883AE|2021-06-24
COG-UK/OXON-F89DFA|2021-01-29
COG-UK/OXON-F8A05A|2020-12-23
COG-UK/OXON-F8A4C7|2020-12-11
COG-UK/OXON-F8A351|2020-12-20
COG-UK/OXON-F8A412|2020-12-11
COG-UK/OXON-F89AE4|2020-12-17
COG-UK/OXON-F89ED9|2020-12-23
COG-UK/OXON-F89B5A|2020-12-02
COG-UK/OXON-F8A227|2020-12-19
COG-UK/OXON-F8A62B|2020-12-07
COG-UK/OXON-F886C3|2021-06-24
COG-UK/OXON-F8A54C|2020-12-22
COG-UK/OXON-FA0BB7|2020-11-08
COG-UK/OXON-F8B226|2020-12-07
COG-UK/OXON-F8B217|2020-12-21
COG-UK/OXON-F8BCFB|2020-12-21
COG-UK/OXON-F8B5E1|2020-11-23
COG-UK/OXON-F8B6DF|2020-11-11
COG-UK/OXON-F8C823|2021-06-27
COG-UK/OXON-FA067A|2021-07-02
COG-UK/OXON-F8B04A|2020-12-01
COG-UK/OXON-F8B077|2020-11-28
COG-UK/OXON-F8AB4A|2020-11-25
COG-UK/OXON-FA0EAF|2020-11-20
COG-UK/OXON-F8BDDA|2020-11-17
COG-UK/OXON-FA0B3F|2020-11-21
COG-UK/OXON-F8C498|2021-06-29
COG-UK/OXON-F8ABC2|2020-11-24
COG-UK/OXON-F8B305|2020-11-28
COG-UK/OXON-F8B280|2020-11-28
COG-UK/OXON-FA08B0|2021-07-01
COG-UK/OXON-F8B323|2020-11-25
COG-UK/OXON-F8A9C8|2020-11-25
COG-UK/OXON-F8B43F|2020-11-24
COG-UK/OXON-F8B2BD|2020-11-25
COG-UK/OXON-FA0D84|2020-11-20
COG-UK/OXON-F8BDAD|2020-11-25
COG-UK/OXON-F8ADCC|2020-12-01
COG-UK/OXON-F8A852|2020-11-30
COG-UK/OXON-FA36C2|2021-07-04
COG-UK/OXON-FA1EF9|2020-11-15
COG-UK/OXON-FA1D65|2020-12-11
COG-UK/OXON-FA170D|2020-11-27
COG-UK/OXON-FA3F30|2020-11-02
COG-UK/OXON-FA6B2A|2020-11-25
COG-UK/OXON-FA6AE1|2020-11-20
COG-UK/OXON-FA6CEB|2020-11-21
COG-UK/OXON-FA6AA5|2020-11-25
COG-UK/OXON-FA6DAC|2020-11-19
COG-UK/OXON-FA6744|2020-11-22
COG-UK/OXON-FA6A5A|2020-11-19
COG-UK/OXON-FA4324|2020-12-29
COG-UK/OXON-FA6BC0|2020-11-19
COG-UK/OXON-FA8AEF|2020-12-21
COG-UK/OXON-FA8979|2020-12-22
COG-UK/OXON-FA7C80|2020-11-30
COG-UK/OXON-FA7CDB|2020-12-11
COG-UK/OXON-FA6FF1|2020-11-18
COG-UK/OXON-FA82F6|2020-12-29
COG-UK/OXON-FA78C8|2020-11-16
COG-UK/OXON-FA7743|2020-12-07
COG-UK/OXON-FA70DF|2020-11-29
COG-UK/OXON-FA7F87|2020-12-22
COG-UK/OXON-FA87AC|2020-11-29
COG-UK/OXON-FA702A|2020-11-22
COG-UK/OXON-FA778F|2020-12-08

## Sheet: Figure 1b
id number (p=persistent; r=reinfection)	duration (days)	major lineage
p1	191	B.1.1.7
p2	169	B.1.1.7
p3	115	B.1.1.7
p4	53	B.1.1.7
p5	28	B.1.1.7
p6	55	B.1.1.7
p7	45	B.1.1.7
p8	32	B.1.1.7
p9	28	B.1.1.7
p10	27	B.1.1.7
p11	28	B.1.1.7
p12	28	B.1.617.2
p13	56	B.1.617.2
p14	28	B.1.617.2
p15	28	B.1.617.2
p16	26	B.1.617.2
p17	50	B.1.617.2
p18	26	B.1.617.2
p19	28	B.1.617.2
p20	26	B.1.617.2
p21	35	B.1.617.2
p22	35	B.1.617.2
p23	28	B.1.617.2
p24	27	B.1.617.2
p25	27	B.1.617.2
p26	32	B.1.617.2
p27	33	B.1.617.2
p28	26	B.1.617.2
p29	29	B.1.617.2
p30	30	B.1.617.2
p31	37	B.1.617.2
p32	35	B.1.617.2
p33	29	B.1.617.2
p34	26	B.1.617.2
p35	26	B.1.617.2
p36	28	B.1.617.2
p37	28	B.1.617.2
p38	29	B.1.617.2
p39	28	B.1.617.2
p40	26	B.1.617.2
p41	27	B.1.617.2
p42	26	B.1.617.2
p43	27	B.1.617.2
p44	27	B.1.617.2
p45	28	B.1.617.2
p46	31	B.1.617.2
p47	37	B.1.617.2
p48	37	B.1.617.2
p49	133	B.1.617.2
p50	35	B.1.617.2
p51	26	B.1.617.2
p52	59	B.1.617.2
p53	28	B.1.617.2
p54	68	B.1.617.2
p55	68	B.1.617.2
p56	31	B.1.617.2
p57	59	B.1.617.2
p58	41	B.1.617.2
p59	31	B.1.617.2
p60	28	B.1.617.2
p61	34	B.1.617.2
p62	38	B.1.617.2
p63	28	B.1.617.2
p64	31	B.1.617.2
p65	26	B.1.617.2
p66	51	B.1.617.2
p67	27	B.1.617.2
p68	28	B.1.617.2
p69	28	B.1.617.2
p70	42	B.1.617.2
p71	26	B.1.617.2
p72	31	B.1.617.2
p73	27	B.1.617.2
p74	27	B.1.617.2
p75	82	B.1.617.2
p76	31	B.1.617.2
p77	31	B.1.617.2
p78	46	B.1.617.2
p79	28	B.1.617.2
p80	30	B.1.617.2
p81	28	B.1.617.2
p82	28	B.1.617.2
p83	32	B.1.617.2
p84	27	B.1.617.2
p85	92	B.1.617.2
p86	78	B.1.617.2
p87	35	B.1.617.2
p88	37	B.1.617.2
p89	46	B.1.617.2
p90	33	B.1.617.2
p91	29	B.1.617.2
p92	55	B.1.617.2
p93	26	B.1.617.2
p94	28	B.1.617.2
p95	39	B.1.617.2
p96	32	B.1.617.2
p97	32	B.1.617.2
p98	26	B.1.617.2
p99	56	B.1.617.2
p100	28	B.1.617.2
p101	31	B.1.617.2
p102	27	B.1.617.2
p103	53	B.1.617.2
p104	31	B.1.617.2
p105	28	B.1.617.2
p106	35	B.1.617.2
p107	35	B.1.617.2
p108	28	B.1.617.2
p109	27	B.1.617.2
p110	57	B.1.617.2
p111	85	B.1.617.2
p112	26	B.1.617.2
p113	28	B.1.617.2
p114	26	B.1.617.2
p115	109	B.1.617.2
p116	26	B.1.617.2
p117	28	B.1.617.2
p118	29	BA.1
p119	29	BA.1
p120	28	BA.1
p121	36	BA.1
p122	28	BA.1
p123	34	BA.1
p124	27	BA.1
p125	27	BA.1
p126	28	BA.1
p127	56	BA.1
p128	133	BA.1
p129	32	BA.1
p130	27	BA.1
p131	193	BA.1
p132	30	BA.1
p133	52	BA.1
p134	27	BA.1
p135	28	BA.1
p136	28	BA.1
p137	28	BA.1
p138	161	BA.1
p139	32	BA.1
p140	26	BA.1
p141	93	BA.1
p142	28	BA.1
p143	27	BA.1
p144	28	BA.1
p145	27	BA.1
p146	28	BA.1
p147	33	BA.1
p148	28	BA.1
p149	28	BA.1
p150	34	BA.1
p151	28	BA.1
p152	27	BA.1
p153	27	BA.1
p154	90	BA.1
p155	53	BA.1
p156	50	BA.1
p157	31	BA.1
p158	26	BA.1
p159	27	BA.1
p160	27	BA.1
p161	35	BA.1
p162	32	BA.1
p163	28	BA.1
p164	26	BA.1
p165	27	BA.1
p166	27	BA.1
p167	61	BA.1
p168	29	BA.1
p169	26	BA.1
p170	57	BA.1
p171	27	BA.1
p172	28	BA.1
p173	57	BA.1
p174	27	BA.1
p175	27	BA.1
p176	28	BA.1
p177	27	BA.1
p178	28	BA.1
p179	88	BA.1
p180	56	BA.1
p181	26	BA.1
p182	28	BA.1
p183	26	BA.1
p184	36	BA.1
p185	35	BA.1
p186	36	BA.1
p187	28	BA.1
p188	35	BA.1
p189	29	BA.1
p190	28	BA.1
p191	65	BA.1
p192	28	BA.1
p193	27	BA.1
p194	30	BA.1
p195	30	BA.1
p196	34	BA.1
p197	59	BA.1
p198	30	BA.1
p199	41	BA.1
p200	35	BA.1
p201	28	BA.1
p202	26	BA.1
p203	42	BA.1
p204	28	BA.1
p205	28	BA.1
p206	28	BA.1
p207	34	BA.1
p208	57	BA.1
p209	34	BA.1
p210	35	BA.1
p211	27	BA.1
p212	33	BA.1
p213	67	BA.1
p214	30	BA.1
p215	31	BA.2
p216	26	BA.2
p217	34	BA.2
p218	26	BA.2
p219	28	BA.2
p220	60	BA.2
p221	29	BA.2
p222	28	BA.2
p223	28	BA.2
p224	42	BA.2
p225	36	BA.2
p226	28	BA.2
p227	55	BA.2
p228	68	BA.2
p229	64	BA.2
p230	29	BA.2
p231	30	BA.2
p232	26	BA.2
p233	27	BA.2
p234	61	BA.2
p235	43	BA.2
p236	28	BA.2
p237	39	BA.2
p238	29	BA.2
p239	54	BA.2
p240	66	BA.2
p241	26	BA.2
p242	40	BA.2
p243	60	BA.2
p244	55	BA.2
p245	28	BA.2
p246	29	BA.2
p247	28	BA.2
p248	28	BA.2
p249	28	BA.2
p250	32	BA.2
p251	28	BA.2
p252	32	BA.2
p253	31	BA.2
p254	31	BA.2
p255	27	BA.2
p256	38	BA.2
p257	36	BA.2
p258	32	BA.2
p259	31	BA.2
p260	138	BA.2
p261	77	BA.2
p262	29	BA.2
p263	58	BA.2
p264	33	BA.2
p265	35	BA.2
p266	29	BA.2
p267	28	BA.2
p268	31	BA.2
p269	27	BA.2
p270	36	BA.2
p271	39	BA.2
p272	38	BA.2
p273	28	BA.2
p274	39	BA.2
p275	30	BA.2
p276	33	BA.2
p277	59	BA.2
p278	30	BA.2
p279	36	BA.2
p280	29	BA.2
p281	33	BA.2
p282	33	BA.2
p283	31	BA.2
p284	67	BA.2
p285	31	BA.2
p286	61	BA.2
p287	28	BA.2
p288	27	BA.2
p289	29	BA.2
p290	29	BA.2
p291	81	BA.2
p292	35	BA.2
p293	31	BA.2
p294	34	BA.2
p295	55	BA.2
p296	30	BA.2
p297	63	BA.2
p298	34	BA.2
p299	28	BA.2
p300	29	BA.2
p301	68	BA.2
p302	42	BA.2
p303	27	BA.2
p304	31	BA.2
p305	36	BA.2
p306	28	BA.2
p307	29	BA.2
p308	32	BA.2
p309	46	BA.2
p310	42	BA.2
p311	42	BA.2
p312	28	BA.2
p313	54	BA.2
p314	70	BA.2
p315	39	BA.2
p316	89	BA.2
p317	65	BA.2
p318	37	BA.2
p319	27	BA.2
p320	101	BA.2
p321	28	BA.2
p322	33	BA.2
p323	30	BA.2
p324	38	BA.2
p325	29	BA.2
p326	30	BA.2
p327	28	BA.2
p328	27	BA.2
p329	35	BA.2
p330	60	BA.2
p331	59	BA.2
p332	31	BA.2
p333	30	BA.2
p334	30	BA.2
p335	30	BA.2
p336	28	BA.2
p337	31	BA.2
p338	35	BA.2
p339	27	BA.2
p340	27	BA.2
p341	27	BA.2
p342	30	BA.2
p343	28	BA.2
p344	28	BA.2
p345	59	BA.2
p346	29	BA.2
p347	28	BA.2
p348	29	BA.2
p349	31	BA.2
p350	28	BA.2
p351	28	BA.2
p352	28	BA.2
p353	34	BA.2
p354	36	BA.2
p355	30	BA.2
p356	30	BA.2
p357	37	BA.2
p358	38	BA.2
p359	26	BA.2
p360	35	BA.2
p361	43	BA.2
p362	34	BA.2
p363	28	BA.2
p364	29	BA.2
p365	30	BA.2
p366	30	BA.2
p367	30	BA.2
p368	35	BA.2
p369	58	BA.2
p370	29	BA.2
p371	33	BA.2
p372	31	BA.2
p373	26	BA.2
p374	28	BA.2
p375	31	BA.2
p376	28	BA.2
p377	28	BA.2
p378	27	BA.2
p379	26	BA.2
p380	30	BA.2
p381	50	BA.2
r1	108	B.1.1.7
r2	163	B.1.1.7
r3	27	B.1.1.7
r4	28	B.1.1.7
r5	28	B.1.1.7
r6	28	B.1.1.7
r7	85	B.1.1.7
r8	90	B.1.617.2
r9	30	B.1.617.2
r10	67	B.1.617.2
r11	28	B.1.617.2
r12	28	B.1.617.2
r13	62	B.1.617.2
r14	32	B.1.617.2
r15	37	B.1.617.2
r16	149	B.1.617.2
r17	32	B.1.617.2
r18	29	B.1.617.2
r19	33	BA.1
r20	32	BA.1
r21	29	BA.1
r22	26	BA.1
r23	30	BA.1
r24	28	BA.1
r25	55	BA.1
r26	55	BA.1
r27	72	BA.1
r28	57	BA.1
r29	28	BA.1
r30	26	BA.1
r31	28	BA.1
r32	28	BA.1
r33	28	BA.2
r34	67	BA.2
r35	56	BA.2
r36	76	BA.2
r37	30	BA.2
r38	77	BA.2
r39	35	BA.2
r40	55	BA.2
r41	203	BA.2
r42	57	BA.2
r43	121	BA.2
r44	29	BA.2
r45	35	BA.2
r46	63	BA.2
r47	102	BA.2
r48	124	BA.2
r49	65	BA.2
r50	62	BA.2
r51	44	BA.2
r52	28	BA.2
r53	67	BA.2
r54	60	BA.2
r55	29	BA.2
r56	28	BA.2
r57	43	BA.2
r58	28	BA.2
r59	82	BA.2
r60	31	BA.2

## Sheet: Figure 1c,d
Weeks since 2020-09-01	Alpha (counts)	Delta (counts)	BA.1 (counts)	BA.2 (counts)	Persistent SARS-CoV-2 (counts)
0	2	0	0	0	0
1	3	0	0	0	0
2	17	0	0	0	0
3	41	0	0	0	0
4	22	0	0	0	0
5	79	0	0	0	0
6	288	0	0	0	0
7	217	0	0	0	0
8	340	0	0	0	3
9	484	0	0	0	1
10	401	0	0	0	0
11	322	0	0	0	0
12	247	0	0	0	3
13	213	0	0	0	1
14	143	0	0	0	2
15	91	0	0	0	0
16	78	0	0	0	3
17	75	0	0	0	3
18	73	0	0	0	1
19	63	0	0	0	0
20	60	0	0	0	1
21	54	0	0	0	1
22	33	0	0	0	1
23	36	0	0	0	0
24	24	0	0	0	1
25	20	1	0	0	0
26	11	1	0	0	0
27	10	0	0	0	0
28	8	17	0	0	0
29	9	23	0	0	0
30	9	36	0	0	2
31	5	55	0	0	0
32	5	87	0	0	1
33	4	151	0	0	1
34	4	232	0	0	4
35	1	430	0	0	2
36	0	501	0	0	5
37	0	678	0	0	7
38	0	335	0	0	9
39	1	462	0	0	3
40	1	421	0	0	7
41	1	493	0	0	7
42	1	511	0	0	4
43	0	522	0	0	5
44	0	585	0	0	5
45	0	539	0	0	5
46	0	650	0	0	3
47	0	752	0	0	5
48	0	920	0	0	8
49	1	976	0	0	9
50	0	1118	0	0	10
51	0	1067	0	0	8
52	0	957	0	0	11
53	0	815	0	0	11
54	0	876	0	0	9
55	0	917	0	0	16
56	0	908	5	0	14
57	0	796	75	0	7
58	0	767	702	0	16
59	0	483	1260	0	10
60	0	159	2233	1	7
61	0	97	3651	9	14
62	0	50	2830	26	18
63	0	16	2365	74	17
64	0	5	2428	161	17
65	0	5	2612	358	25
66	0	4	1995	555	18
67	0	4	1264	621	20
68	0	2	946	858	23
69	0	0	646	1262	22
70	0	2	549	2241	26
71	0	0	437	3197	26
72	0	2	277	4210	43
73	0	0	176	4379	43
74	0	1	102	3212	27
75	0	0	27	3026	36
76	0	0	16	2020	43
77	0	0	13	1260	25
78	0	0	6	888	26
79	0	0	5	796	29
80	0	0	3	686	23
81	0	0	0	519	9
82	0	0	2	389	4
83	0	0	0	462	6
84	0	0	0	261	5
85	0	0	1	303	4
86	0	0	2	225	4
87	0	0	0	115	2
88	0	0	1	84	2
89	0	0	1	56	2
90	0	0	1	38	1
91	0	0	0	10	1
92	0	0	0	8	1
93	0	0	0	1	0
