# Supplementary material for: Prevalence of persistent SARS-CoV-2 in a large community surveillance study
Source: Nature. 2024 Feb 21;626(8001):1094–101. doi: 10.1038/s41586-024-07029-4 (PMC10901734; doi:10.1038/s41586-024-07029-4)
Supplement: Supplementary file 7 — Source Data Fig. 2 [file 41586_2024_7029_MOESM7_ESM.xlsx]

## Sheet: Figure2a,b
amino acid positions with multiple mutations
gene	mutation	mut_type	count (individuals)	nuc_position	AA_position	seen_in_major_lineage	description	refs
E	L51F	non_syn	1	26395	51	BA.2
M	A2S	non_syn	1	26526	2	BA.1
M	D3N	non_syn	1	26529	3	BA.2	acquired and reversed within the same individual
M	N3D	non_syn	1	26529	3	BA.2
M	L35L	syn	1	26625	35	BA.2
M	F65V	non_syn	1	26715	65	BA.2
M	N117N	syn	1	26873	117	BA.2
M	G126G	syn	1	26900	126	BA.1
M	L138L	syn	1	26936	138	BA.2
N	I15T	non_syn	1	28317	15	BA.1
N	G19G	syn	1	28330	19	BA.2
N	P67L	non_syn	1	28473	67	BA.2
N	D81D	syn	1	28516	81	BA.2
N	G96V	non_syn	1	28560	96	BA.2
N	P151S	non_syn	1	28724	151	B.1.617.2
N	L235F	non_syn	1	28976	235	B.1.1.7
N	F274F	syn	1	29095	274	BA.2	found in chronic infections	https://doi.org/10.1038/s41591-022-01882-4
N	A359A	syn	1	29350	359	BA.2
N	T366I	non_syn	1	29370	366	BA.2
ORF1ab	L27L	syn	1	346	27	BA.2
ORF1ab	V54I	non_syn	1	425	54	BA.1
ORF1ab	V86V	syn	1	523	86	BA.2
ORF1ab	G94D	non_syn	1	546	94	B.1.617.2
ORF1ab	E102E	syn	1	571	102	BA.1
ORF1ab	Δ81-87	del	12	508-22	81-86	one B.1.617.2, three BA.1, eight BA.2	Recurrent in immunocompromised patients; correlates with lower IFN-I response and viral load activity	https://doi.org/10.1038/s41591-022-01882-4	https://doi.org/10.1016/j.chom.2021.01.015
ORF1ab	Y118Y	syn	1	619	118	BA.1
ORF1ab	R124C	non_syn	1	635	124	BA.2
ORF1ab	L140L	syn	1	683	140	B.1.1.7
ORF1ab	C191S	non_syn	1	837	191	B.1.617.2
ORF1ab	E217K	non_syn	1	914	217	BA.1
ORF1ab	T224I	non_syn	1	936	224	BA.1
ORF1ab	A260V	non_syn	1	1044	260	BA.2
ORF1ab	F266F	syn	1	1063	266	BA.1
ORF1ab	I300I	syn	1	1165	300	B.1.617.2
ORF1ab	T333T	syn	1	1264	333	BA.2
ORF1ab	V365A	non_syn	1	1359	365	BA.2
ORF1ab	V378V	syn	1	1399	378	BA.1
ORF1ab	H388H	syn	1	1429	388	BA.2
ORF1ab	S412S	syn	1	1501	412	BA.2
ORF1ab	K419N	non_syn	1	1522	419	BA.1
ORF1ab	L454L	syn	1	1627	454	BA.2
ORF1ab	N460Y	non_syn	1	1643	460	B.1.617.2
ORF1ab	S485T	non_syn	1	1719	485	BA.1
ORF1ab	V488V	syn	1	1729	488	B.1.617.2
ORF1ab	Q556(stop)	non_syn	1	1931	556	BA.1
ORF1ab	G604D	non_syn	1	2076	604	BA.1
ORF1ab	T614I	non_syn	1	2106	614	BA.2
ORF1ab	I694I	syn	1	2347	694	BA.2
ORF1ab	I695M	non_syn	1	2350	695	B.1.617.2
ORF1ab	T727A	non_syn	1	2444	727	BA.2
ORF1ab	P748P	syn	1	2509	748	B.1.617.2
ORF1ab	D795D	syn	1	2650	795	BA.2
ORF1ab	Q884(stop)	non_syn	1	2915	884	B.1.617.2
ORF1ab	E942K	non_syn	1	3089	942	BA.1
ORF1ab	E952G	non_syn	1	3120	952	BA.2
ORF1ab	P971L	non_syn	1	3177	971	BA.1
ORF1ab	P1054L	non_syn	1	3426	1054	BA.2
ORF1ab	L1110L	syn	1	3595	1110	BA.1
ORF1ab	E1142(stop)	non_syn	1	3689	1142	BA.2
ORF1ab	A1151A	syn	1	3718	1151	B.1.617.2
ORF1ab	V1199A	non_syn	1	3861	1199	BA.2
ORF1ab	A1204V	non_syn	1	3876	1204	B.1.617.2
ORF1ab	Q1227(stop)	non_syn	1	3944	1227	BA.1
ORF1ab	L1243L	syn	1	3992	1243	BA.1
ORF1ab	Y1285H	non_syn	1	4118	1285	BA.1
ORF1ab	I1286I	syn	1	4123	1286	B.1.617.2
ORF1ab	G1294G	syn	1	4147	1294	BA.2
ORF1ab	T1328N	non_syn	1	4248	1328	BA.1
ORF1ab	P1330P	syn	1	4255	1330	BA.2
ORF1ab	S1400P	non_syn	1	4463	1400	BA.2
ORF1ab	G1419D	non_syn	1	4521	1419	BA.2
ORF1ab	S1468Y	non_syn	1	4668	1468	BA.2
ORF1ab	A1485A	syn	1	4720	1485	BA.2
ORF1ab	S1494F	non_syn	1	4746	1494	BA.1
ORF1ab	L1507F	non_syn	1	4784	1507	BA.1
ORF1ab	S1510F	non_syn	1	4794	1510	BA.2
ORF1ab	T1521T	syn	1	4828	1521	BA.1
ORF1ab	T1638I	non_syn	2	5178	1638	BA.2, BA.2	nsp3:T820I; recurrent in immunocompromised patients	https://doi.org/10.1093/ve/veac050
ORF1ab	H1652H	syn	1	5221	1652	BA.2
ORF1ab	P1659S	non_syn	1	5240	1659	BA.1
ORF1ab	K1689R	non_syn	1	5331	1689	BA.1
ORF1ab	N1709S	non_syn	1	5391	1709	BA.2
ORF1ab	A1716T	non_syn	1	5411	1716	BA.2
ORF1ab	C1744C	syn	1	5497	1744	BA.2
ORF1ab	Y1770H	non_syn	1	5573	1770	B.1.1.7
ORF1ab	T1773T	syn	1	5584	1773	B.1.617.2
ORF1ab	ΔT1794	del	1	5647-8	1794	BA.2
ORF1ab	T1822I	non_syn	1	5730	1822	BA.2
ORF1ab	P1916A	non_syn	1	6011	1916	B.1.617.2
ORF1ab	D1926D	syn	1	6043	1926	BA.1
ORF1ab	D1971E	non_syn	1	6178	1971	BA.2
ORF1ab	L1977P	non_syn	1	6195	1977	BA.2
ORF1ab	P2046S	non_syn	1	6401	2046	BA.2
ORF1ab	D2136D	syn	1	6673	2136	BA.2
ORF1ab	S2151R	non_syn	1	6718	2151	B.1.1.7
ORF1ab	T2152K	non_syn	1	6720	2152	B.1.1.7
ORF1ab	T2202I	non_syn	1	6870	2202	BA.2
ORF1ab	V2206V	syn	1	6883	2206	BA.2
ORF1ab	A2249V	non_syn	1	7011	2249	BA.1
ORF1ab	T2264T	syn	1	7057	2264	B.1.617.2
ORF1ab	V2290V	syn	1	7135	2290	BA.1
ORF1ab	T2310T	syn	1	7195	2310	BA.1
ORF1ab	F2314L	non_syn	1	7205	2314	BA.1
ORF1ab	F2328V	non_syn	1	7247	2328	BA.2
ORF1ab	I2333L	non_syn	1	7262	2333	B.1.1.7
ORF1ab	V2340V	syn	1	7285	2340	BA.2
ORF1ab	G2352S	non_syn	1	7319	2352	B.1.1.7	acquired and reversed within the same individual
ORF1ab	S2352G	non_syn	1	7319	2352	B.1.1.7
ORF1ab	P2376L	non_syn	1	7392	2376	BA.1
ORF1ab	V2430F	non_syn	1	7553	2430	BA.2
ORF1ab	V2436L	non_syn	1	7571	2436	BA.2
ORF1ab	W2450L	non_syn	1	7614	2450	BA.2
ORF1ab	Q2476(stop)	non_syn	1	7691	2476	BA.2
ORF1ab	S2500F	non_syn	1	7764	2500	BA.1
ORF1ab	Y2513(stop)	non_syn	1	7804	2513	B.1.617.2
ORF1ab	A2557A	syn	1	7936	2557	None
ORF1ab	P2568S	non_syn	1	7967	2568	BA.1
ORF1ab	ΔD2579	del	1	8001-2	2579	BA.1
ORF1ab	V2580F	non_syn	1	8003	2580	BA.1
ORF1ab	Q2639(stop)	non_syn	1	8180	2639	B.1.1.7
ORF1ab	K2656I	non_syn	1	8232	2656	B.1.617.2
ORF1ab	A2704E	non_syn	1	8376	2704	BA.2
ORF1ab	H2707H	syn	1	8386	2707	BA.1
ORF1ab	Q2724(stop)	non_syn	1	8435	2724	B.1.617.2
ORF1ab	K2729I	non_syn	1	8451	2729	B.1.617.2
ORF1ab	V2779L	non_syn	1	8600	2779	BA.1
ORF1ab	V2795V	syn	1	8650	2795	B.1.617.2
ORF1ab	T2936T	syn	1	9073	2936	B.1.617.2
ORF1ab	V2938I	non_syn	1	9077	2938	BA.1
ORF1ab	A2994P	non_syn	1	9245	2994	BA.1
ORF1ab	T3032I	non_syn	1	9360	3032	B.1.617.2
ORF1ab	I3055I	syn	1	9430	3055	BA.1
ORF1ab	C3072G	non_syn	1	9479	3072	B.1.617.2
ORF1ab	L3161L	syn	1	9748	3161	B.1.1.7	acquired and reversed within the same individual
ORF1ab	L3161P	non_syn	1	9747	3161	B.1.1.7
ORF1ab	T3182I	non_syn	1	9810	3182	B.1.617.2
ORF1ab	F3241L	non_syn	1	9986	3241	B.1.617.2
ORF1ab	F3266F	syn	1	10063	3266	BA.1
ORF1ab	R3368R	syn	1	10369	3368	B.1.617.2	found in chronic infections	https://doi.org/10.1038/s41591-022-01882-4
ORF1ab	G3387G	syn	1	10426	3387	BA.2
ORF1ab	I3415L	non_syn	1	10508	3415	BA.2
ORF1ab	F3422L	non_syn	1	10529	3422	BA.2
ORF1ab	Y3424Y	syn	1	10537	3424	BA.1
ORF1ab	L3471L	syn	1	10678	3471	BA.1
ORF1ab	G3511D	non_syn	1	10797	3511	BA.1	acquired and reversed within the same individual
ORF1ab	D3511G	non_syn	1	10797	3511	BA.1
ORF1ab	L3535L	syn	1	10870	3535	BA.1
ORF1ab	I3567T	non_syn	1	10965	3567	BA.1	acquired and reversed within the same individual
ORF1ab	T3567I	non_syn	1	10965	3567	BA.1
ORF1ab	L3644F	non_syn	1	11195	3644	B.1.617.2
ORF1ab	Δ3649-3650	del	1	11211-3	3649-3650	B.1.1.7
ORF1ab	A3730V	non_syn	1	11454	3730	BA.1
ORF1ab	L3736F	non_syn	1	11471	3736	B.1.617.2
ORF1ab	F3785F	syn	1	11620	3785	BA.2	found in chronic infections	https://doi.org/10.1038/s41591-022-01882-4
ORF1ab	L3829F	non_syn	1	11750	3829	BA.2
ORF1ab	Δ3830-3831	del	1	11755-7	3830-3831	B.1.1.7
ORF1ab	S3834S	syn	1	11767	3834	BA.1
ORF1ab	P3851P	syn	1	11818	3851	B.1.1.7
ORF1ab	L3915I	non_syn	1	12008	3915	BA.1
ORF1ab	V3925I	non_syn	1	12038	3925	BA.1
ORF1ab	L3935L	syn	1	12068	3935	BA.1	found in chronic infections	https://doi.org/10.1038/s41591-022-01882-4
ORF1ab	A3939V	non_syn	1	12081	3939	BA.1
ORF1ab	D3972N	non_syn	1	12179	3972	BA.1
ORF1ab	L4045L	syn	1	12400	4045	B.1.617.2	found in chronic infections	https://doi.org/10.1038/s41591-022-01882-4
ORF1ab	R4053R	syn	1	12422	4053	BA.1
ORF1ab	K4081I	non_syn	1	12507	4081	BA.1
ORF1ab	T4090I	non_syn	1	12534	4090	B.1.1.7
ORF1ab	T4175I	non_syn	2	12789	4175	BA.1, BA.2	nsp9:T35I; most common in BA.2
ORF1ab	F4230L	non_syn	1	12953	4230	B.1.617.2
ORF1ab	Δ4256	del	1	13031-2	4256	BA.2
ORF1ab	T4311I	non_syn	2	13197	4311	BA.1, BA.2	nsp10:T58I; most common in BA.2
ORF1ab	Δ4318-4319	del	1	13219-20	4318-1319	BA.2
ORF1ab	D4335G	non_syn	1	13269	4335	B.1.1.7
ORF1ab	D4344D	syn	1	13297	4344	B.1.617.2
ORF1ab	T4355I	non_syn	1	13329	4355	BA.2
ORF1ab	A4357V	non_syn	1	13335	4357	B.1.617.2
ORF1ab	Y4514Y	syn	1	13806	4514	B.1.617.2
ORF1ab	D4532D	syn	2	13860	4532	BA.2	found in chronic infections	https://doi.org/10.1038/s41591-022-01882-4
ORF1ab	N4550Y	non_syn	1	13912	4550	BA.1
ORF1ab	S4631L	non_syn	1	14156	4631	BA.2
ORF1ab	I4636I	syn	1	14172	4636	B.1.1.7
ORF1ab	L4715L	syn	1	14409	4715	B.1.617.2
ORF1ab	F4867V	non_syn	1	14863	4867	B.1.1.7
ORF1ab	V4867F	non_syn	1	14863	4867	B.1.1.7
ORF1ab	I4899N	non_syn	1	14960	4899	BA.2
ORF1ab	N4899I	non_syn	1	14960	4899	BA.1	nsp12:N507I; most common in BA.2
ORF1ab	S4956S	syn	1	15132	4956	BA.1
ORF1ab	D5132D	syn	1	15660	5132	BA.2
ORF1ab	G5231A	non_syn	1	15956	5231	BA.2	acquired and reversed within the same individual
ORF1ab	A5231G	non_syn	1	15956	5231	BA.2
ORF1ab	D5238G	non_syn	1	15977	5238	B.1.1.7
ORF1ab	V5240V	syn	1	15984	5240	B.1.1.7
ORF1ab	A5270V	non_syn	1	16073	5270	BA.1
ORF1ab	Δ5288-5290	del	1	16131-7	5288-5290	B.1.1617.2, BA.2
ORF1ab	M5291V	non_syn	1	16135	5291	B.1.1.7
ORF1ab	D5293D	syn	1	16143	5293	BA.1
ORF1ab	C5353C	syn	1	16323	5353	BA.2
ORF1ab	V5533A	non_syn	1	16862	5533	BA.1
ORF1ab	Y5548Y	syn	1	16908	5548	BA.1
ORF1ab	L5762L	syn	1	17550	5762	BA.2	found in chronic infections	https://doi.org/10.1038/s41591-022-01882-4
ORF1ab	R5767R	syn	1	17565	5767	B.1.617.2
ORF1ab	T5775I	non_syn	1	17588	5775	BA.2
ORF1ab	Y5865C	non_syn	1	17858	5865	BA.1
ORF1ab	L5905F	non_syn	2	17977	5905	BA.1, BA.2	nsp13:L581F; most common in Mu, B.1.1.519, and AY.4
ORF1ab	H5951H	syn	1	18117	5951	BA.2
ORF1ab	Q6070H	non_syn	1	18474	6070	BA.1
ORF1ab	L6082F	non_syn	1	18508	6082	BA.1
ORF1ab	D6097D	syn	1	18555	6097	BA.1	found in chronic infections	https://doi.org/10.1038/s41591-022-01882-4
ORF1ab	W6111C	non_syn	1	18597	6111	BA.2
ORF1ab	Y6160Y	syn	1	18744	6160	BA.2
ORF1ab	V6188L	non_syn	1	18826	6188	B.1.617.2
ORF1ab	V6169I	non_syn	1	18769	6169	BA.1
ORF1ab	D6283N	non_syn	1	19111	6283	BA.1
ORF1ab	C6307C	syn	1	19185	6307	B.1.617.2
ORF1ab	T6500I	non_syn	1	19763	6500	BA.2
ORF1ab	V6521M	non_syn	1	19825	6521	BA.2
ORF1ab	V6521V	syn	1	19827	6521	BA.1
ORF1ab	Δ6551	del	1	19919-20	6551	B.1.617.2
ORF1ab	E6565(stop)	non_syn	1	19957	6565	BA.2	acquired and reversed within the same individual
ORF1ab	(stop)6565E	non_syn	1	19957	6565	BA.2
ORF1ab	K6610Q	non_syn	1	20092	6610	B.1.617.2
ORF1ab	D6635N	non_syn	1	20167	6635	BA.1
ORF1ab	Q6660(stop)	non_syn	1	20242	6660	BA.1
ORF1ab	F6665F	syn	1	20259	6665	BA.1
ORF1ab	Y6730F	non_syn	1	20453	6730	BA.2
ORF1ab	C6742S	non_syn	1	20488	6742	B.1.617.2
ORF1ab	S6764F	non_syn	1	20555	6764	B.1.1.7
ORF1ab	S6800R	non_syn	1	20664	6800	B.1.617.2
ORF1ab	D6897G	non_syn	1	20954	6897	BA.1
ORF1ab	L6924F	non_syn	1	21034	6924	BA.2
ORF1ab	K6939I	non_syn	1	21080	6939	BA.2
ORF1ab	A6986V	non_syn	1	21221	6986	BA.1
ORF1ab	N7095N	syn	1	21549	7095	BA.1
ORF3a	F8F	syn	1	25416	8	BA.2
ORF3a	Δ19-24	del	1	25448-62	19-24	BA.2
ORF3a	V90F	non_syn	1	25660	90	BA.2
ORF3a	G251D	non_syn	1	26144	251	BA.1
ORF3a	P274P	syn	1	26214	274	B.1.1.7
ORF7	Y18H	non_syn	1	27445	18	BA.1
ORF7	V29I	non_syn	1	27478	29	B.1.1.7
ORF7	R78H	non_syn	1	27626	78	BA.1
ORF7	A82V	non_syn	1	27638	82	B.1.617.2
ORF7	S98F	non_syn	1	27686	98	BA.2
ORF7	Y162H	non_syn	1	27879	162	B.1.617.2
ORF7	A163V	non_syn	1	27883	163	B.1.617.2
ORF8	Q18(stop)	non_syn	1	27945	18	BA.2
ORF8	P30L	non_syn	1	27982	30	BA.1
ORF8	Y31H	non_syn	1	27984	31	BA.2
ORF8	A55V	non_syn	1	28057	55	B.1.617.2
ORF8	V62V	non_syn	1	28079	62	B.1.617.2
ORF8	V117I	non_syn	1	28242	117	B.1.617.2
ORF8	Δ117-118	del	1	28243-7	117-118	B.1.617.2
ORF8	F120F	syn	1	28253	120	B.1.1.7	found in chronic infections	https://doi.org/10.1038/s41591-022-01882-4
ORF8	I121L	non_syn	1	28254	121	BA.1	found in chronic infections	https://doi.org/10.1038/s41591-022-01882-4
ORF10	C19C	syn	1	29614	19	BA.2
S	P9T	non_syn	1	21587	9	BA.2
S	Δ11-20	del	1	21595-621	11-20	BA.2	found in chronic infections	https://doi.org/10.1038/s41591-022-01882-4
S	T29I	non_syn	1	21648	29	BA.1
S	G35V	non_syn	1	21666	35	BA.2
S	V42I	non_syn	1	21686	42	BA.1
S	T95I	non_syn	1	21846	95	BA.2	lineage-defining mutation for BA.1, recurrent in immunocompromised patients	https://doi.org/10.1038/s41591-022-01882-4
S	I101T	non_syn	1	21864	101	BA.2
S	K113K	syn	1	21901	113	BA.2
S	Δ135-139	del	1	21967-78	135-139	BA.2	Recurrent in immunocompromised patients	https://doi.org/10.1093/ve/veac050
S	ΔV143/Y144	del	1	21991-3	143-144	BA.2	Lineage-defining for Alpha, BA.1 and Eta	DOI: 10.1126/science.abf6950
S	F157F	syn	1	22033	157	BA.2
S	Y200S	non_syn	1	22161	200	BA.2
S	F201L	non_syn	1	22163	201	BA.1
S	D215H	non_syn	1	22205	215	B.1.617.2
S	D215G	non_syn	1	22206	215	BA.2	lineage-defining mutation for Beta
S	G219S	non_syn	1	22217	219	BA.1
S	A222V	non_syn	1	22227	222	BA.2
S	D228Y	non_syn	1	22244	228	B.1.617.2
S	I231T	non_syn	1	22254	231	BA.1
S	ΔA243/L244	del	3	22289-94	243/244	one B.1.1.7, two BA.2	Lineage-defining for Beta; recurrent in immunocompromised patients	https://doi.org/10.1093/ve/veac050	https://covariants.org/shared-mutations
S	S255F	non_syn	1	22326	255	BA.1
S	Δ256-264	del	1	22329-54	256-264	BA.2
S	T299I	non_syn	1	22458	299	BA.2
S	K356T	non_syn	1	22629	356	BA.2	antibody-escaping properties	https://jbloomlab.github.io/SARS2_RBD_Ab_escape_maps/escape-calc/
S	F371F	syn	1	22675	371	BA.2
S	T376A	non_syn	2	22688	376	BA.1, BA.1	lineage-defining mutation for BA.2-5, BQ.1
S	A376T	non_syn	1	22688	376	BA.1
S	F377L	non_syn	1	22691	377	BA.1	escape mutations observed during repeated passage of SARS-CoV-2	https://doi.org/10.1126/science.abe6230
S	P384S	non_syn	1	22712	384	BA.2
S	K386R	non_syn	1	22719	386	BA.2
S	R403K	non_syn	1	22770	403	BA.2
S	A411A	syn	1	22795	411	BA.2
S	N417T	non_syn	1	22812	417	BA.2	antibody-escaping properties	https://jbloomlab.github.io/SARS2_RBD_Ab_escape_maps/escape-calc/
S	D420N	non_syn	1	22820	420	BA.2
S	Δ433-437	del	1	22860-72	433-437	BA.2
S	G446V	non_syn	1	22899	446	B.1.617.2	target site for several monoclonal antibodies	https://doi.org/10.1038/s41579-022-00809-7
S	G446D	non_syn	1	22899	446	BA.2	target site for several monoclonal antibodies	https://doi.org/10.1038/s41579-022-00809-7
S	N450D	non_syn	1	22910	450	BA.2	antibody-escaping properties	https://doi.org/10.1038/s41579-022-00809-7
S	N450K	non_syn	1	22912	450	BA.1	antibody-escaping properties	https://doi.org/10.1016/j.chom.2021.01.014https://www.ncbi.nlm.nih.gov/pmc/articles/PMC7839837/
S	L452R	non_syn	2	22917	452	BA.2, BA.2	lineage-defining mutation for Delta, Kappa, BA.4/5 and BQ.1, recurrent in immunocompromised patients	https://doi.org/10.1093/ve/veac050
S	L452M	non_syn	1	22916	452	BA.2
S	Q452R	non_syn	1	22917	452	BA.2
S	L452Q	non_syn	1	22917	452	BA.2	lineage-defining mutation for Lambda	https://covariants.org/shared-mutations
S	K478R	non_syn	1	22995	478	BA.2
S	F486S	non_syn	1	23019	486	B.1.1.7	antibody-escaping properties	https://doi.org/10.1038/s41579-022-00809-7
S	F486V	non_syn	1	23018	486	BA.2	lineage-defining mutation for BA.4/5, BQ.1	https://covariants.org/shared-mutations
S	P491P	syn	1	23035	491	BA.2
S	R493Q	non_syn	1	23040	493	BA.2	reversal of Q493R, a lineage-defining mutation for BA.1/2
S	S494P	non_syn	1	23042	494	BA.1	found in chronic infections	https://doi.org/10.1038/s41591-022-01882-4
S	T547K	non_syn	2	23202	547	BA.2, BA.2	lineage-defining mutation for BA.1	https://covariants.org/shared-mutations
S	K547T	non_syn	1	23202	547	BA.2
S	D574N	non_syn	1	23282	574	BA.1
S	P579S	non_syn	1	23297	579	BA.1
S	T618T	syn	1	23416	618	BA.2
S	V642G	non_syn	1	23487	642	BA.2
S	Q804(stop)	non_syn	1	23972	804	BA.2
S	L849L	syn	1	24109	849	B.1.617.2
S	T859I	non_syn	1	24138	859	B.1.617.2
S	S937L	non_syn	1	24372	937	B.1.1.7
S	N950D	non_syn	1	24410	950	B.1.617.2	reverse mutation for D950N, a lineage-defining mutation for Delta
S	F987V	non_syn	1	24521	987	BA.1
S	G988E	non_syn	1	24525	988	B.1.1.7	acquired and reversed within the same individual
S	E988G	non_syn	1	24525	988	B.1.1.7
S	T1009I	non_syn	1	24588	1009	BA.2
S	C1046G	non_syn	1	24698	1046	B.1.617.2
S	L1049F	non_syn	1	24707	1049	B.1.617.2
S	D1153Y	non_syn	1	25019	1153	BA.2
S	T1160S	non_syn	1	25040	1160	B.1.617.2
S	L1203F	non_syn	1	25169	1203	BA.1
S	T1238T	non_syn	1	25276	1238	B.1.617.2
S	C1253Y	non_syn	1	25320	1253	BA.1

## Sheet: Figure2c
all pairwise comparisons per individual (persistent id)	overlapping bps	number of consensus differences	consensus difference per site
p1	18503	5	0.000270226
p1	22935	4	0.000174406
p1	13278	8	0.0006025
p2	28618	1	3.4943e-05
p3	20189	0	0
p4	29347	0	0
p5	26486	2	7.55116e-05
p6	29677	5	0.000168481
p7	29808	2	6.70961e-05
p8	19020	1	5.25762e-05
p9	21343	5	0.000234269
p10	15190	1	6.58328e-05
p11	17291	0	0
p12	27947	2	7.1564e-05
p13	28346	0	0
p13	19101	2	0.000104707
p13	19096	3	0.000157101
p14	29119	0	0
p15	27530	1	3.6324e-05
p16	28409	0	0
p17	24232	6	0.000247606
p18	28482	0	0
p19	23862	2	8.38153e-05
p20	29604	0	0
p21	24738	0	0
p22	27377	0	0
p23	26245	0	0
p24	26676	0	0
p25	16484	0	0
p26	20989	0	0
p27	28162	0	0
p28	28779	0	0
p29	27121	0	0
p30	15393	3	0.000194894
p31	26416	0	0
p32	19497	0	0
p33	26662	0	0
p34	16576	0	0
p35	27086	0	0
p36	29128	0	0
p37	25527	2	7.83484e-05
p38	27577	1	3.62621e-05
p39	28158	0	0
p40	25536	6	0.000234962
p41	25840	0	0
p42	23330	2	8.57265e-05
p43	19956	1	5.01102e-05
p44	28882	0	0
p45	28489	0	0
p46	26766	1	3.73608e-05
p47	25726	0	0
p48	15767	0	0
p49	28013	0	0
p49	24401	0	0
p49	23294	0	0
p50	24425	0	0
p51	28945	0	0
p52	28215	0	0
p52	28936	0	0
p52	27439	0	0
p53	29131	0	0
p54	27802	0	0
p55	23765	1	4.20787e-05
p56	26735	0	0
p57	27892	0	0
p57	28032	0	0
p57	27772	0	0
p58	16665	0	0
p59	28769	0	0
p60	28771	0	0
p61	22928	0	0
p62	20466	0	0
p63	27584	0	0
p64	21180	0	0
p65	27394	0	0
p66	16546	0	0
p66	21144	0	0
p66	17865	0	0
p67	25466	0	0
p68	28583	0	0
p69	29668	0	0
p70	27672	0	0
p71	19165	0	0
p72	25090	0	0
p73	27484	0	0
p74	19696	0	0
p75	29189	0	0
p75	28257	0	0
p75	17438	3	0.000172038
p75	28831	0	0
p75	17723	3	0.000169272
p75	17721	3	0.000169291
p76	28325	0	0
p77	29763	0	0
p78	28931	1	3.4565e-05
p79	29763	0	0
p80	28954	0	0
p81	16902	0	0
p82	29126	0	0
p83	27541	0	0
p84	22487	1	4.44701e-05
p85	29757	7	0.000235239
p86	21983	0	0
p87	24878	0	0
p88	22412	0	0
p89	24666	0	0
p90	24770	0	0
p91	27775	0	0
p92	25588	0	0
p93	28897	0	0
p94	17632	0	0
p95	29374	0	0
p96	17952	0	0
p97	28770	0	0
p98	24008	0	0
p99	23580	1	4.24088e-05
p100	27723	1	3.60711e-05
p101	20723	0	0
p102	15052	1	6.64364e-05
p103	22404	1	4.46349e-05
p104	18881	0	0
p105	16795	0	0
p106	17194	0	0
p107	20470	0	0
p108	21369	1	4.67968e-05
p109	18792	0	0
p110	18034	5	0.000277254
p111	20612	0	0
p112	16051	0	0
p113	25624	1	3.90259e-05
p114	24013	0	0
p115	21954	5	0.000227749
p116	18057	1	5.53802e-05
p117	16706	0	0
p118	29215	0	0
p119	25308	1	3.95132e-05
p120	28593	0	0
p121	28147	1	3.55278e-05
p122	22662	0	0
p123	28792	0	0
p124	27168	0	0
p125	22729	0	0
p126	29087	0	0
p127	23392	1	4.27497e-05
p128	28148	30	0.0010658
p128	28852	31	0.00107445
p128	18832	22	0.00116822
p128	28579	1	3.49907e-05
p128	18915	2	0.000105736
p128	19506	2	0.000102533
p129	17550	0	0
p130	25093	0	0
p131	17794	1	5.61987e-05
p131	29077	0	0
p131	28039	1	3.56646e-05
p131	28036	7	0.000249679
p131	17790	1	5.62114e-05
p131	17580	1	5.68828e-05
p131	17597	4	0.000227311
p131	28444	0	0
p131	28265	4	0.000141518
p131	28012	4	0.000142796
p132	28175	0	0
p133	26916	0	0
p133	15960	0	0
p133	15785	0	0
p134	28945	2	6.90966e-05
p135	25886	0	0
p136	29003	0	0
p137	24284	0	0
p138	27991	0	0
p138	27893	0	0
p138	23755	2	8.41928e-05
p138	26677	0	0
p138	18063	0	0
p138	28637	0	0
p138	24319	2	8.22402e-05
p138	27568	0	0
p138	18527	0	0
p138	24086	2	8.30358e-05
p138	27286	0	0
p138	18296	0	0
p138	23521	2	8.50304e-05
p138	16123	0	0
p138	18331	0	0
p139	23056	1	4.33727e-05
p140	21290	0	0
p141	28683	1	3.48639e-05
p141	27282	4	0.000146617
p141	24863	5	0.000201102
p141	27910	5	0.000179147
p141	25366	6	0.000236537
p141	25112	1	3.98216e-05
p142	28448	0	0
p143	18765	0	0
p144	26657	0	0
p145	25236	0	0
p146	27915	0	0
p147	19200	1	5.20833e-05
p148	19578	0	0
p149	27793	1	3.59803e-05
p150	28274	0	0
p151	29326	0	0
p152	28935	0	0
p153	28341	0	0
p154	20817	6	0.000288226
p155	22269	0	0
p156	20009	0	0
p157	25188	0	0
p158	26713	0	0
p159	27866	0	0
p160	22187	0	0
p161	28124	1	3.55568e-05
p162	27804	1	3.5966e-05
p163	18746	1	5.33447e-05
p164	24003	0	0
p165	29681	0	0
p166	25641	0	0
p167	17423	0	0
p167	28874	0	0
p167	17423	0	0
p168	21987	0	0
p169	27285	0	0
p170	23900	1	4.1841e-05
p171	26898	1	3.71775e-05
p172	24941	0	0
p173	28941	0	0
p174	29495	0	0
p175	25448	0	0
p176	23498	0	0
p177	18060	0	0
p178	22587	1	4.42733e-05
p179	29286	0	0
p179	29529	0	0
p179	29078	0	0
p180	28104	2	7.11642e-05
p181	25888	2	7.72559e-05
p182	25344	1	3.94571e-05
p183	28834	0	0
p184	20409	1	4.8998e-05
p185	26716	0	0
p186	19650	0	0
p187	22697	1	4.40587e-05
p188	29497	0	0
p189	24852	2	8.04764e-05
p190	25307	2	7.90295e-05
p191	19586	0	0
p192	29358	0	0
p193	29015	0	0
p194	28027	0	0
p195	18979	2	0.00010538
p196	27494	1	3.63716e-05
p197	29484	4	0.000135667
p198	27627	0	0
p199	21194	0	0
p200	26477	1	3.77686e-05
p201	26310	0	0
p202	28915	0	0
p203	23747	1	4.21106e-05
p204	15108	0	0
p205	16512	1	6.0562e-05
p206	19184	2	0.000104254
p207	21557	0	0
p208	15481	1	6.45953e-05
p209	15360	0	0
p210	15544	2	0.000128667
p211	15803	2	0.000126558
p212	16896	1	5.91856e-05
p213	16493	3	0.000181895
p214	15415	0	0
p215	24104	0	0
p216	29216	0	0
p217	29723	0	0
p218	28999	0	0
p219	26788	0	0
p220	26801	0	0
p221	26125	0	0
p222	29181	0	0
p223	29725	0	0
p224	28119	3	0.000106689
p225	28441	0	0
p226	29429	0	0
p227	14898	1	6.71231e-05
p227	27317	0	0
p227	14657	1	6.82268e-05
p228	27212	0	0
p229	28019	0	0
p230	28715	0	0
p231	18678	0	0
p232	29261	2	6.83504e-05
p233	28487	3	0.000105311
p234	27094	0	0
p235	28166	0	0
p236	28199	0	0
p237	28707	3	0.000104504
p238	28997	0	0
p239	25046	0	0
p240	27434	0	0
p240	28278	0	0
p240	27280	0	0
p241	29190	0	0
p242	28967	0	0
p243	27315	5	0.00018305
p244	29531	3	0.000101588
p245	28102	0	0
p246	21443	0	0
p247	25721	0	0
p248	26444	0	0
p249	28679	0	0
p250	28175	0	0
p251	26721	0	0
p252	28880	0	0
p253	29609	1	3.37735e-05
p254	28852	0	0
p255	28437	0	0
p256	28977	0	0
p257	22492	1	4.44603e-05
p258	27853	1	3.59028e-05
p259	29703	1	3.36666e-05
p260	29659	3	0.00010115
p260	29507	6	0.000203342
p260	29640	17	0.000573549
p260	29499	1	3.38995e-05
p260	29631	12	0.000404981
p260	29502	3	0.000101688
p261	26096	0	0
p261	27460	0	0
p261	25460	0	0
p262	28966	0	0
p263	27275	1	3.66636e-05
p264	27078	0	0
p265	28886	2	6.92377e-05
p266	28344	0	0
p267	29423	0	0
p268	28730	0	0
p269	27666	0	0
p270	28118	0	0
p271	25934	0	0
p272	25802	0	0
p273	27470	2	7.28067e-05
p274	28947	0	0
p275	28948	0	0
p276	29721	0	0
p277	23930	0	0
p278	28488	1	3.51025e-05
p279	27431	0	0
p280	28769	1	3.47596e-05
p281	28728	0	0
p282	29483	0	0
p283	27290	0	0
p284	29180	1	3.427e-05
p284	27620	2	7.24113e-05
p284	27618	1	3.62083e-05
p285	29723	0	0
p286	28947	6	0.000207275
p287	28134	0	0
p288	25416	0	0
p289	26362	0	0
p290	27778	0	0
p291	27704	0	0
p291	24354	1	4.1061e-05
p291	23975	1	4.17101e-05
p292	29723	0	0
p293	26989	0	0
p294	28962	0	0
p295	29721	0	0
p295	29511	0	0
p295	29511	0	0
p296	28550	0	0
p297	26754	6	0.000224266
p298	28031	0	0
p299	29639	0	0
p300	22126	0	0
p301	23728	0	0
p302	21742	1	4.59939e-05
p303	27735	0	0
p304	21255	0	0
p305	26776	0	0
p306	27766	0	0
p307	25787	0	0
p308	28942	0	0
p309	27861	0	0
p310	27156	0	0
p311	22682	0	0
p312	28378	0	0
p313	17221	2	0.000116137
p314	25980	0	0
p315	15590	2	0.000128287
p316	20160	8	0.000396825
p316	15479	1	6.46037e-05
p316	11287	7	0.000620183
p317	24494	0	0
p318	15776	2	0.000126775
p319	25767	1	3.88093e-05
p320	27287	12	0.00043977
p321	15297	0	0
p322	23875	1	4.18848e-05
p323	18903	1	5.29017e-05
p324	26487	1	3.77544e-05
p325	17213	2	0.000116191
p326	15014	2	0.000133209
p327	25823	0	0
p328	19684	1	5.08027e-05
p329	27961	0	0
p330	26263	0	0
p331	23741	0	0
p331	17677	3	0.000169712
p331	16690	3	0.000179748
p332	16744	0	0
p333	19572	0	0
p334	20148	0	0
p335	26153	0	0
p336	22917	0	0
p337	23707	0	0
p338	16986	1	5.8872e-05
p339	27016	0	0
p340	24073	0	0
p341	23382	1	4.27679e-05
p342	26166	0	0
p343	26536	0	0
p344	23531	0	0
p345	15335	2	0.000130421
p346	24052	2	8.31532e-05
p347	22404	3	0.000133905
p348	26802	0	0
p349	22285	1	4.48732e-05
p350	24163	0	0
p351	16569	1	6.03537e-05
p352	20150	1	4.96278e-05
p353	22696	0	0
p354	19475	0	0
p355	15805	1	6.32711e-05
p356	24139	0	0
p357	21182	0	0
p358	22611	3	0.000132679
p359	18079	0	0
p360	16618	0	0
p361	22105	0	0
p362	17704	1	5.64844e-05
p363	21168	0	0
p364	25438	0	0
p365	18433	1	5.42505e-05
p366	25449	0	0
p367	24006	0	0
p368	19252	0	0
p369	22061	0	0
p370	18441	0	0
p371	16520	0	0
p372	16287	1	6.13987e-05
p373	21313	0	0
p374	21846	0	0
p375	20833	0	0
p376	23731	1	4.2139e-05
p377	20889	1	4.78721e-05
p378	19412	1	5.15145e-05
p379	21069	0	0
p380	24836	0	0
p381	22782	0	0
