# Supplementary material for: Prevalence of persistent SARS-CoV-2 in a large community surveillance study
Source: Nature. 2024 Feb 21;626(8001):1094–101. doi: 10.1038/s41586-024-07029-4 (PMC10901734; doi:10.1038/s41586-024-07029-4)
Supplement: Supplementary file 8 — Source Data Fig. 3 [file 41586_2024_7029_MOESM8_ESM.xlsx]

## Sheet: Figure 3a-c
Individual-level data on viral load trajectories and symptoms cannot be shared for privacy reasons.

## Sheet: Figure 3d
ct difference (persistent)	ct difference (reinfection)
-19.5	-20.1
-18.7	-14.3
-17	-13.5
-16.4	-13.4
-16.4	-12.4
-16.3	-12.2
-16.3	-11.9
-16.2	-10.3
-16.1	-9.5
-15.8	-9.4
-15.5	-8.5
-15.4	-8.3
-15.2	-8.2
-15.2	-7.7
-15.1	-7.6
-15.1	-7.1
-14.7	-6.6
-14.6	-6.4
-14.3	-6
-13.9	-5.6
-13.8	-5.6
-13.8	-5.5
-13.7	-5.3
-13.7	-4.5
-13.6	-4.4
-13.5	-4.3
-13.4	-3.3
-13.3	-3.1
-13.3	-3
-13.3	-2.7
-13.2	-2.3
-13.2	-2.2
-13.2	-1.5
-13.1	-1.5
-13	-1.2
-12.9	-1.2
-12.9	-0.7
-12.9	-0.5
-12.9	-0.4
-12.9	-0.1
-12.7	0.1
-12.7	0.5
-12.5	0.7
-12.5	1
-12.5	1
-12.5	1.2
-12.4	1.4
-12.3	1.6
-12.3	1.9
-12.3	2.1
-12.3	2.1
-12.2	2.1
-12.2	2.1
-12.1	2.4
-11.9	3.1
-11.8	6.4
-11.7	6.7
-11.6	7.5
-11.5	8.2
-11.5	13.3
-11.5
-11.5
-11.4
-11.4
-11.4
-11.4
-11.3
-11.3
-11.2
-11.2
-11.1
-11
-10.9
-10.9
-10.9
-10.9
-10.9
-10.9
-10.8
-10.8
-10.7
-10.7
-10.7
-10.6
-10.6
-10.5
-10.4
-10.4
-10.4
-10.4
-10.4
-10.3
-10.3
-10.2
-10.2
-10.2
-10.1
-10.1
-10.1
-10.1
-10.1
-10
-9.9
-9.9
-9.9
-9.9
-9.9
-9.8
-9.8
-9.8
-9.8
-9.8
-9.7
-9.7
-9.4
-9.4
-9.3
-9.2
-9.2
-9.2
-9.2
-9.2
-9.1
-9
-8.9
-8.9
-8.9
-8.9
-8.7
-8.7
-8.6
-8.6
-8.6
-8.6
-8.5
-8.5
-8.5
-8.5
-8.5
-8.4
-8.4
-8.4
-8.3
-8.2
-8
-8
-8
-7.9
-7.9
-7.9
-7.9
-7.9
-7.8
-7.8
-7.8
-7.7
-7.7
-7.7
-7.6
-7.6
-7.6
-7.6
-7.5
-7.5
-7.5
-7.5
-7.5
-7.4
-7.4
-7.4
-7.3
-7.3
-7.3
-7.3
-7.3
-7.2
-7.2
-7.2
-7.1
-7
-7
-7
-7
-6.9
-6.9
-6.9
-6.9
-6.9
-6.8
-6.8
-6.7
-6.7
-6.7
-6.7
-6.7
-6.6
-6.6
-6.6
-6.5
-6.5
-6.4
-6.3
-6.3
-6.3
-6.2
-6.1
-6.1
-6
-6
-6
-5.9
-5.9
-5.8
-5.8
-5.8
-5.8
-5.7
-5.7
-5.7
-5.6
-5.5
-5.5
-5.5
-5.5
-5.4
-5.4
-5.4
-5.4
-5.4
-5.3
-5.3
-5.3
-5.2
-5.2
-5.2
-5.1
-5
-5
-4.9
-4.9
-4.8
-4.8
-4.8
-4.7
-4.7
-4.7
-4.7
-4.6
-4.5
-4.5
-4.5
-4.4
-4.4
-4.4
-4.4
-4.3
-4.2
-4.2
-4.2
-4.2
-4.1
-4.1
-4.1
-4.1
-4
-4
-4
-4
-4
-3.9
-3.8
-3.8
-3.7
-3.7
-3.7
-3.6
-3.6
-3.6
-3.6
-3.4
-3.4
-3.4
-3.4
-3.3
-3.3
-3.2
-3.1
-3.1
-3
-2.9
-2.9
-2.8
-2.7
-2.5
-2.5
-2.4
-2.3
-2.3
-2.3
-2.3
-2
-2
-2
-2
-2
-2
-1.9
-1.9
-1.9
-1.9
-1.8
-1.8
-1.7
-1.7
-1.6
-1.5
-1.5
-1.5
-1.5
-1.4
-1.1
-1.1
-1.1
-1.1
-1
-0.9
-0.9
-0.9
-0.7
-0.6
-0.5
-0.5
-0.5
-0.4
-0.4
-0.4
-0.4
-0.3
-0.1
0
0
0.1
0.3
0.4
0.4
0.4
0.5
0.5
0.5
0.6
0.7
0.8
0.9
1.1
1.1
1.3
1.3
1.3
1.3
1.4
1.6
1.7
2
2.1
2.2
2.2
2.3
2.7
2.8
2.9
3.1
3.2
3.5
3.8
4.2
4.8
5.2
5.3
6.1
6.4
7

## Sheet: Figure 3e
symptom difference (persistent)	symptom difference (reinfection)
-11	-9
-11	-7
-10	-7
-10	-7
-9	-5
-9	-5
-9	-4
-9	-4
-9	-4
-9	-3
-9	-3
-9	-3
-9	-3
-9	-3
-8	-3
-8	-3
-8	-3
-8	-3
-8	-2
-8	-2
-8	-2
-7	-2
-7	-2
-7	-2
-7	-1
-7	-1
-7	-1
-7	-1
-7	0
-7	0
-7	0
-7	0
-7	0
-6	0
-6	0
-6	0
-6	0
-6	0
-6	0
-6	0
-6	0
-6	0
-6	0
-6	0
-6	0
-6	0
-6	0
-6	0
-6	0
-6	0
-6	0
-6	0
-5	0
-5	1
-5	3
-5	3
-5	4
-5	4
-5	4
-5	5
-5
-5
-5
-5
-5
-5
-5
-5
-5
-5
-5
-5
-5
-5
-5
-5
-5
-4
-4
-4
-4
-4
-4
-4
-4
-4
-4
-4
-4
-4
-4
-4
-4
-4
-4
-4
-4
-4
-4
-4
-4
-4
-4
-3
-3
-3
-3
-3
-3
-3
-3
-3
-3
-3
-3
-3
-3
-3
-3
-3
-3
-3
-3
-3
-3
-3
-3
-3
-3
-3
-3
-3
-3
-3
-3
-3
-2
-2
-2
-2
-2
-2
-2
-2
-2
-2
-2
-2
-2
-2
-2
-2
-2
-2
-2
-2
-2
-2
-2
-2
-2
-2
-2
-2
-2
-2
-2
-2
-2
-1
-1
-1
-1
-1
-1
-1
-1
-1
-1
-1
-1
-1
-1
-1
-1
-1
-1
-1
-1
-1
-1
-1
-1
-1
-1
-1
-1
-1
0
0
0
0
0
0
0
0
0
0
0
0
0
0
0
0
0
0
0
0
0
0
0
0
0
0
0
0
0
0
0
0
0
0
0
0
0
0
0
0
0
0
0
0
0
0
0
0
0
0
0
0
0
0
0
0
0
0
0
0
0
0
0
0
0
0
0
0
0
0
0
0
0
0
0
0
0
0
0
0
0
0
0
0
0
0
0
0
0
0
0
0
0
0
0
0
0
0
0
0
0
0
0
0
0
0
0
0
0
0
0
0
0
0
0
0
0
0
0
0
0
0
0
0
0
0
0
0
0
0
0
0
0
0
0
0
0
0
0
0
0
0
0
0
0
0
0
0
0
0
0
0
0
0
0
0
0
0
0
0
0
1
1
1
1
1
1
1
1
1
1
2
2
2
3
3
3
3
3
3
4
7
12
