# Supplementary material for: Prevalence of persistent SARS-CoV-2 in a large community surveillance study
Source: Nature. 2024 Feb 21;626(8001):1094–101. doi: 10.1038/s41586-024-07029-4 (PMC10901734; doi:10.1038/s41586-024-07029-4)
Supplement: Supplementary file 9 — Source Data Extended Data Fig. 3 [file 41586_2024_7029_MOESM9_ESM.xlsx]

## Sheet: ED Figure 3a
COG-IDs	post-aligned consensus sequences can be found on Figshare: https://figshare.com/s/acdaf46f87e0f9874e38; sequence_data/alpha_tree_seqs.txt
COG-UK/PHEC-YYBF9AF|2021-08-11
COG-UK/PHEC-YYBDXFY|p1_3|2021-08-22
COG-UK/MILK-B39F51|2020-11-01
COG-UK/MILK-BFFA65|2020-12-02
COG-UK/MILK-C53D74|2020-12-11
COG-UK/MILK-BFFA92|2020-12-02
COG-UK/MILK-C51426|2020-12-11
COG-UK/MILK-BFFAED|2020-12-02
COG-UK/MILK-BE73B0|2020-11-28
COG-UK/MILK-DAC8E3|p2_1|2020-12-28
COG-UK/QEUH-14E4EF2|2021-04-07
COG-UK/MILK-DABBCD|2020-12-28
COG-UK/QEUH-13D4BA4|2021-03-11
COG-UK/MILK-DAC90E|2020-12-28
COG-UK/QEUH-13C3F60|2021-03-09
COG-UK/OXON-F40630|2020-12-08
COG-UK/OXON-F40560|2020-12-09
COG-UK/OXON-F406D6|2020-12-10
COG-UK/OXON-F41383|2020-12-15
COG-UK/OXON-F405BB|2020-12-14
COG-UK/OXON-F40C98|2020-12-15
COG-UK/OXON-F40867|2020-12-08
COG-UK/OXON-F40A52|2020-12-14
COG-UK/OXON-F40946|2020-12-13
COG-UK/OXON-F3FF0C|2020-12-15
COG-UK/OXON-F40894|2020-12-10
COG-UK/OXON-F40CF2|2020-12-15
COG-UK/OXON-F40B31|2020-12-14
COG-UK/OXON-F407F1|2020-12-14
COG-UK/OXON-F40ADA|2020-12-15
COG-UK/OXON-F42D0C|2020-12-18
COG-UK/OXON-F42A9C|2020-12-16
COG-UK/OXON-F43F6F|2020-12-18
COG-UK/OXON-F42A23|2020-12-17
COG-UK/OXON-F42A8D|2020-12-16
COG-UK/OXON-F437A3|2020-12-17
COG-UK/OXON-F42DDF|2020-12-19
COG-UK/OXON-F43943|2020-12-16
COG-UK/OXON-F436C4|2020-12-17
COG-UK/OXON-F41FAD|2020-12-16
COG-UK/OXON-F43B01|2020-12-17
COG-UK/OXON-F457ED|2020-12-23
COG-UK/OXON-F453AD|2020-12-22
COG-UK/OXON-F447B1|2020-12-20
COG-UK/OXON-F46D80|2020-12-22
COG-UK/OXON-F45871|2020-12-23
COG-UK/OXON-F44DA0|2020-12-23
COG-UK/OXON-F4564A|2020-12-23
COG-UK/OXON-F46940|2020-12-15
COG-UK/OXON-F46D08|2020-12-22
COG-UK/OXON-F442A1|2020-12-23
COG-UK/OXON-F46209|2020-12-27
COG-UK/OXON-F46CFC|2020-12-21
COG-UK/OXON-F460C3|2020-12-23
COG-UK/OXON-F46324|2020-12-27
COG-UK/OXON-F45CA2|2020-12-27
COG-UK/OXON-F464A9|2020-12-27
COG-UK/OXON-F45C84|2020-12-27
COG-UK/OXON-F44D28|2020-12-21
COG-UK/OXON-F44A12|2020-12-21
COG-UK/OXON-F44C58|2020-12-21
COG-UK/OXON-F45C57|2020-12-27
COG-UK/OXON-F46157|2020-12-27
COG-UK/OXON-F45AA8|2020-12-28
COG-UK/OXON-F44C1C|2020-12-21
COG-UK/OXON-F46EAB|2020-12-22
COG-UK/OXON-F44A6D|2020-12-21
COG-UK/OXON-F44AC7|2020-12-21
COG-UK/OXON-F45237|2020-12-22
COG-UK/OXON-F46DAE|2020-12-22
COG-UK/OXON-F44BC4|2020-12-21
COG-UK/OXON-F4603C|2020-12-22
COG-UK/OXON-F46FB7|2020-12-21
COG-UK/OXON-F48322|2020-12-29
COG-UK/OXON-F48EF4|2020-12-30
COG-UK/OXON-F471A1|2020-12-29
COG-UK/OXON-F47B49|2020-12-29
COG-UK/OXON-F474A8|2020-12-29
COG-UK/OXON-F4799A|2020-12-29
COG-UK/OXON-F47BC1|2020-12-27
COG-UK/OXON-F49075|2020-12-30
COG-UK/OXON-F4934F|2020-12-30
COG-UK/OXON-F485D1|p3_1|2020-12-29
COG-UK/OXON-F485FF|p4_1|2020-12-30
COG-UK/OXON-F48146|2020-12-29
COG-UK/OXON-F494C4|2020-12-29
COG-UK/OXON-F4B732|2021-01-04
COG-UK/OXON-F4A0ED|2021-01-02
COG-UK/OXON-F4B86C|2021-01-04
COG-UK/OXON-F4A41E|2020-12-31
COG-UK/OXON-F49F3C|2021-01-04
COG-UK/OXON-F4B310|2021-01-03
COG-UK/OXON-F49ED5|2021-01-03
COG-UK/OXON-F4A92E|2021-01-03
COG-UK/OXON-F4B50B|2021-01-03
COG-UK/OXON-F49B74|2020-12-30
COG-UK/OXON-F4B125|2021-01-04
COG-UK/OXON-F52B96|2021-01-04
COG-UK/OXON-F4DA37|2021-01-06
COG-UK/OXON-F5289F|2021-01-06
COG-UK/OXON-F4E30E|2021-01-05
COG-UK/OXON-F52914|2021-01-06
COG-UK/OXON-F528AE|2021-01-06
COG-UK/OXON-F4DD2F|2021-01-04
COG-UK/OXON-F52941|2021-01-05
COG-UK/OXON-F52677|2021-01-04
COG-UK/OXON-F52D81|2021-01-06
COG-UK/OXON-F4BC51|2021-01-04
COG-UK/OXON-F4BF3A|2021-01-05
COG-UK/OXON-F52BC3|2021-01-03
COG-UK/OXON-F4BA0C|2021-01-04
COG-UK/OXON-F4DAFB|2021-01-05
COG-UK/OXON-F50318|2021-01-10
COG-UK/OXON-F50C4A|2021-01-09
COG-UK/OXON-F5057C|2021-01-09
COG-UK/OXON-F5112C|2021-01-11
COG-UK/OXON-F50A7D|2021-01-09
COG-UK/OXON-F4F16D|2021-01-07
COG-UK/OXON-F4FBC9|2021-01-11
COG-UK/OXON-F5059A|2021-01-10
COG-UK/OXON-F4FBE7|2021-01-11
COG-UK/OXON-F4FD5A|2021-01-08
COG-UK/OXON-F4FC6C|2021-01-07
COG-UK/OXON-F507A3|2021-01-11
COG-UK/OXON-F537A0|2020-12-29
COG-UK/OXON-F55A4B|2021-01-09
COG-UK/OXON-F5552C|2021-01-13
COG-UK/OXON-F53AA7|2021-01-04
COG-UK/OXON-F54402|2021-01-08
COG-UK/OXON-F55498|2021-01-13
COG-UK/OXON-F54718|2021-01-13
COG-UK/OXON-F54930|2021-01-11
COG-UK/OXON-F53861|2021-01-04
COG-UK/OXON-F544C6|2021-01-08
COG-UK/OXON-F53F02|2021-01-08
COG-UK/OXON-F57047|2021-01-16
COG-UK/OXON-F5741E|2021-01-16
COG-UK/OXON-F57D7D|2021-01-17
COG-UK/OXON-F56A59|2021-01-12
COG-UK/OXON-F57FD1|2021-01-17
COG-UK/OXON-F582AA|2021-01-18
COG-UK/OXON-F56303|2021-01-13
COG-UK/OXON-F589E1|2021-01-20
COG-UK/OXON-F57EE3|2021-01-18
COG-UK/OXON-F583D4|2021-01-19
COG-UK/OXON-F5CA17|2021-01-20
COG-UK/OXON-F5D375|2021-01-23
COG-UK/OXON-F5E7B4|2021-01-22
COG-UK/OXON-F5CAEA|2021-01-20
COG-UK/OXON-F5C67D|2021-01-20
COG-UK/OXON-F5CE93|2021-01-23
COG-UK/OXON-F5C5CB|2021-01-21
COG-UK/OXON-F5E875|2021-01-25
COG-UK/OXON-F5CA71|2021-01-22
COG-UK/OXON-F5C455|2021-01-22
COG-UK/OXON-F5E6F3|2021-01-25
COG-UK/OXON-F5E6B7|2021-01-24
COG-UK/OXON-F5D287|2021-01-19
COG-UK/OXON-F5FE90|2021-01-16
COG-UK/OXON-F5F908|2021-01-12
COG-UK/OXON-F608CB|2021-01-16
COG-UK/OXON-F601DF|2021-01-11
COG-UK/OXON-F5FAF6|2021-01-11
COG-UK/OXON-F60421|2021-01-17
COG-UK/OXON-F5F66B|2021-01-09
COG-UK/OXON-F60166|2021-01-08
COG-UK/OXON-F605B5|2021-01-08
COG-UK/OXON-F60C92|2021-01-26
COG-UK/OXON-F5F49E|2021-01-05
COG-UK/OXON-F5F63E|2021-01-10
COG-UK/OXON-F60096|2021-01-19
COG-UK/OXON-F610D1|2021-01-19
COG-UK/OXON-F60DBD|2021-01-26
COG-UK/OXON-F61077|2021-01-25
COG-UK/OXON-F5FB11|2021-01-11
COG-UK/OXON-F5FB5D|2021-01-15
COG-UK/OXON-F60B3B|2021-01-26
COG-UK/OXON-F5EF70|p5_1|2021-01-26
COG-UK/OXON-F6150F|p6_1|2021-01-07
COG-UK/OXON-F60EAB|p10_1|2021-01-26
COG-UK/OXON-F61DDA|2021-01-27
COG-UK/OXON-F637F8|2021-02-01
COG-UK/OXON-F62173|2021-01-30
COG-UK/OXON-F6289C|2021-01-28
COG-UK/OXON-F61745|2021-01-27
COG-UK/OXON-F62F2E|2021-01-31
COG-UK/OXON-F633E5|2021-01-31
COG-UK/OXON-F62850|2021-01-27
COG-UK/OXON-F62CCD|2021-01-29
COG-UK/OXON-F63190|2021-01-31
COG-UK/OXON-F636EC|2021-01-31
COG-UK/OXON-F62911|2021-01-27
COG-UK/OXON-F61AD3|2021-01-25
COG-UK/OXON-F6296C|2021-01-28
COG-UK/OXON-F64135|2021-02-02
COG-UK/OXON-F63901|2021-02-01
COG-UK/OXON-F61CCE|2021-01-27
COG-UK/OXON-F623D7|2021-01-29
COG-UK/OXON-F62F5B|2021-01-31
COG-UK/OXON-F635A3|2021-02-01
COG-UK/OXON-F61BA3|2021-01-27
COG-UK/OXON-F65E2E|2021-01-24
COG-UK/OXON-F66EE1|2021-01-29
COG-UK/OXON-F6643A|2021-01-21
COG-UK/OXON-F65389|2021-01-15
COG-UK/OXON-F66B44|2021-01-26
COG-UK/OXON-F66582|2021-01-27
COG-UK/OXON-F6485E|2021-01-13
COG-UK/OXON-F65B81|2021-01-24
COG-UK/OXON-F66BAE|2021-01-28
COG-UK/OXON-F6692C|2021-01-30
COG-UK/OXON-F6632E|2021-01-29
COG-UK/OXON-F6625E|p8_1|2021-01-30
COG-UK/OXON-F6B392|2021-02-06
COG-UK/OXON-F6966E|2021-02-03
COG-UK/OXON-F6B5E7|2021-02-03
COG-UK/OXON-F6B374|2021-01-18
COG-UK/OXON-F6A050|2021-02-06
COG-UK/OXON-F6AE56|2021-02-06
COG-UK/OXON-F68A72|2021-02-06
COG-UK/OXON-F6B6B7|2021-01-17
COG-UK/OXON-F696B9|2021-02-06
COG-UK/OXON-F6B1D4|2021-02-06
COG-UK/OXON-F69F72|2021-02-06
COG-UK/OXON-F6AD3B|2021-01-17
COG-UK/OXON-F6B05F|2021-02-09
COG-UK/OXON-F6A06F|2021-02-05
COG-UK/OXON-F69886|2021-02-05
COG-UK/OXON-F6BC79|2021-02-04
COG-UK/OXON-F6A779|2021-02-04
COG-UK/OXON-F6AB04|2021-02-08
COG-UK/OXON-F68113|2021-02-03
COG-UK/OXON-F67211|2021-02-04
COG-UK/OXON-F69B32|2021-02-03
COG-UK/OXON-F6AD86|2021-02-05
COG-UK/OXON-F6C07C|2021-01-18
COG-UK/OXON-F674A2|2021-02-06
COG-UK/OXON-F6AAE9|2021-02-05
COG-UK/OXON-F6BE64|2021-02-09
COG-UK/OXON-F676AC|2021-02-10
COG-UK/OXON-F6A858|2021-02-03
COG-UK/OXON-F68B8E|p7_1|2021-02-07
COG-UK/OXON-F6D187|2021-02-10
COG-UK/OXON-F6D0E4|2021-02-09
COG-UK/OXON-F6D099|2021-02-10
COG-UK/OXON-F6D4CA|2021-02-08
COG-UK/OXON-F7179D|2021-01-31
COG-UK/OXON-F71171|2021-02-04
COG-UK/OXON-F71B55|2021-01-15
COG-UK/OXON-F6D73A|2021-02-12
COG-UK/OXON-F716AF|2021-01-08
COG-UK/OXON-F6CF9D|2021-02-10
COG-UK/OXON-F70B65|2021-02-01
COG-UK/OXON-F6D12D|2021-02-09
COG-UK/OXON-F6CA9C|2021-02-11
COG-UK/OXON-F70EE4|2021-02-01
COG-UK/OXON-F71B0A|2021-01-15
COG-UK/OXON-F6F185|2021-02-17
COG-UK/OXON-F6E265|2021-02-14
COG-UK/OXON-F7092F|2021-02-18
COG-UK/OXON-F70303|2021-02-20
COG-UK/OXON-F6EAF4|2021-02-16
COG-UK/OXON-F6E432|2021-02-14
COG-UK/OXON-F6EF40|2021-02-16
COG-UK/OXON-F707AD|2021-02-22
COG-UK/OXON-F6F12B|2021-02-16
COG-UK/OXON-F6DDED|2021-02-12
COG-UK/OXON-F6E6A5|2021-02-14
COG-UK/OXON-F706EC|2021-02-22
COG-UK/OXON-F6EF13|2021-02-18
COG-UK/OXON-F707F8|2021-02-22
COG-UK/OXON-F70707|2021-02-21
COG-UK/OXON-F70206|2021-02-21
COG-UK/OXON-F6EB88|2021-02-15
COG-UK/OXON-F701DC|2021-02-16
COG-UK/OXON-F6E2CF|2021-02-14
COG-UK/OXON-F70400|2021-02-22
COG-UK/OXON-F6DEF9|2021-02-12
COG-UK/OXON-F7037C|2021-02-20
COG-UK/OXON-F6EBA6|2021-02-16
COG-UK/OXON-F6F02E|2021-02-18
COG-UK/OXON-F6DBE3|p1_1|2021-02-12
COG-UK/OXON-F702E8|p4_2|2021-02-21
COG-UK/OXON-F6E9D9|2021-02-16
COG-UK/OXON-F6EFAA|2021-02-16
COG-UK/OXON-F722D7|2021-01-09
COG-UK/OXON-F76C11|2021-02-06
COG-UK/OXON-F76570|2021-02-15
COG-UK/OXON-F76622|2021-02-15
COG-UK/OXON-F761C7|2021-02-13
COG-UK/OXON-F7681D|2021-02-14
COG-UK/OXON-F76859|2021-02-15
COG-UK/OXON-F72495|2021-02-03
COG-UK/OXON-F7608E|2021-02-12
COG-UK/OXON-F7233E|2021-01-07
COG-UK/OXON-F75DD3|2021-02-15
COG-UK/OXON-F767C5|2021-02-15
COG-UK/OXON-F76D87|p9_1|2021-01-31
COG-UK/OXON-F77199|2021-01-22
COG-UK/OXON-F732D6|2021-01-20
COG-UK/OXON-F73F84|2021-01-18
COG-UK/OXON-F779CE|2021-01-23
COG-UK/OXON-F77C6B|2021-01-27
COG-UK/OXON-F74475|2021-01-21
COG-UK/OXON-F73555|2021-01-19
COG-UK/OXON-F73F0C|2021-01-22
COG-UK/OXON-F741BA|2021-01-20
COG-UK/OXON-F79443|2021-02-26
COG-UK/OXON-F7A20C|2021-03-04
COG-UK/OXON-F79FD9|2021-03-02
COG-UK/OXON-F7A14B|2021-03-04
COG-UK/OXON-F78D58|2021-02-25
COG-UK/OXON-F7AE08|2021-03-07
COG-UK/OXON-F792B2|2021-02-28
COG-UK/OXON-F782A4|2021-02-23
COG-UK/OXON-F7914C|2021-02-25
COG-UK/OXON-F78B8B|2021-02-25
COG-UK/OXON-F7814D|2021-02-22
COG-UK/OXON-F786C6|2021-02-23
COG-UK/OXON-F797FF|2021-03-02
COG-UK/OXON-F78972|2021-02-24
COG-UK/OXON-F79892|2021-03-01
COG-UK/OXON-F7A688|2021-03-05
COG-UK/OXON-F7A7C1|2021-03-03
COG-UK/OXON-F7A9BC|2021-03-08
COG-UK/OXON-F7A7EF|2021-03-04
COG-UK/OXON-F79ABA|2021-03-02
COG-UK/OXON-F7849F|2021-02-23
COG-UK/OXON-F79CF0|2021-03-04
COG-UK/OXON-F78CA6|2021-02-25
COG-UK/OXON-F7817A|2021-02-24
COG-UK/OXON-F796C5|2021-03-01
COG-UK/OXON-F7ADED|2021-03-07
COG-UK/OXON-F79CB4|2021-03-04
COG-UK/OXON-F792FE|2021-02-24
COG-UK/OXON-F7ACB3|2021-03-08
COG-UK/OXON-F79A32|2021-03-01
COG-UK/OXON-F7A1D2|2021-03-04
COG-UK/OXON-F799EA|2021-03-01
COG-UK/OXON-F792D0|2021-02-28
COG-UK/OXON-F7963E|2021-03-01
COG-UK/OXON-F79AAB|2021-03-02
COG-UK/OXON-F7974A|2021-02-28
COG-UK/OXON-F7A3DC|2021-03-06
COG-UK/OXON-F77FF9|2021-02-15
COG-UK/OXON-F78D3A|2021-02-25
COG-UK/OXON-F787F0|2021-02-27
COG-UK/OXON-F785D8|2021-02-23
COG-UK/OXON-F7880C|2021-02-26
COG-UK/OXON-F7AC1D|2021-03-08
COG-UK/OXON-F78893|2021-02-25
COG-UK/OXON-F7930A|2021-02-24
COG-UK/OXON-F785BA|p5_2|2021-02-23
COG-UK/OXON-F7A7B2|p6_2|2021-03-03
COG-UK/OXON-F7A08A|p8_2|2021-03-03
COG-UK/OXON-F791D3|p9_2|2021-02-28
COG-UK/OXON-F780C8|p10_2|2021-02-22
COG-UK/OXON-F7CA6C|2021-03-10
COG-UK/OXON-F7DAE3|2021-03-16
COG-UK/OXON-F7CBA5|2021-02-22
COG-UK/OXON-F7CEBB|2021-03-15
COG-UK/OXON-F7DA3E|2021-03-13
COG-UK/OXON-F7CD81|2021-03-16
COG-UK/OXON-F7D6FE|2021-03-10
COG-UK/OXON-F7DA10|2021-03-13
COG-UK/OXON-F7CC48|2021-03-15
COG-UK/OXON-F7D0D2|2021-03-14
COG-UK/OXON-F7CA5D|2021-03-11
COG-UK/OXON-F7D2AF|2021-03-15
COG-UK/OXON-F7CCB1|2021-03-15
COG-UK/OXON-F7CEF7|2021-03-15
COG-UK/OXON-F7D7A0|2021-03-10
COG-UK/OXON-F7CF12|2021-03-15
COG-UK/OXON-F7CE33|2021-03-15
COG-UK/OXON-F7D236|2021-03-16
COG-UK/OXON-F7C8EA|2021-03-12
COG-UK/OXON-F7D087|2021-03-14
COG-UK/OXON-F7D95F|2021-03-13
COG-UK/OXON-F7D3AC|2021-03-13
COG-UK/OXON-F7D728|2021-03-10
COG-UK/OXON-F7D4A9|2021-03-12
COG-UK/OXON-F7C9AB|2021-03-12
COG-UK/OXON-F7CD72|2021-03-15
COG-UK/OXON-F7D4E5|p11_1|2021-03-12
COG-UK/OXON-F7DC0B|2021-03-16
COG-UK/OXON-F7EEB9|2021-03-23
COG-UK/OXON-F800BE|2021-04-06
COG-UK/OXON-F80C14|2021-04-10
COG-UK/OXON-F80063|2021-04-02
COG-UK/OXON-F801AC|2021-04-05
COG-UK/OXON-F7E55A|2021-03-21
COG-UK/OXON-F8035B|2021-04-06
COG-UK/OXON-F80C32|2021-04-10
COG-UK/OXON-F7ED43|2021-03-23
COG-UK/OXON-F7F805|2021-04-01
COG-UK/OXON-F7E8D9|2021-03-28
COG-UK/OXON-F7E156|2021-03-17
COG-UK/OXON-F7ED34|2021-03-23
COG-UK/OXON-F7EB94|2021-03-25
COG-UK/OXON-F8077D|2021-04-06
COG-UK/OXON-F7FD42|2021-03-31
COG-UK/OXON-F7FC90|2021-03-31
COG-UK/OXON-F7E499|2021-03-22
COG-UK/OXON-F8078C|2021-04-06
COG-UK/OXON-F803E2|2021-04-05
COG-UK/OXON-F7EC91|2021-03-25
COG-UK/OXON-F7EC64|2021-03-24
COG-UK/OXON-F8033D|2021-04-07
COG-UK/OXON-F7F067|2021-03-06
COG-UK/OXON-F7DE23|2021-03-19
COG-UK/OXON-F7E0E0|2021-03-18
COG-UK/OXON-F7F03A|2021-03-05
COG-UK/OXON-F80494|2021-03-31
COG-UK/OXON-F7EBC1|2021-03-25
COG-UK/OXON-F7E183|2021-03-18
COG-UK/OXON-F7E569|2021-03-21
COG-UK/OXON-F7E48A|2021-03-22
COG-UK/OXON-F7E323|2021-03-22
COG-UK/OXON-F7EEC8|2021-03-23
COG-UK/OXON-F7F674|2021-02-17
COG-UK/OXON-F7F9C6|2021-03-31
COG-UK/OXON-F805A0|2021-04-06
COG-UK/OXON-F808F2|2021-04-07
COG-UK/OXON-F7F2CB|2021-03-26
COG-UK/OXON-F7E44E|2021-03-22
COG-UK/OXON-F7DDDB|2021-03-19
COG-UK/OXON-F7DFF3|2021-03-18
COG-UK/OXON-F7E47B|2021-03-22
COG-UK/OXON-F7F920|2021-03-30
COG-UK/OXON-F7E8F7|2021-03-28
COG-UK/OXON-F8028B|2021-03-29
COG-UK/OXON-F80555|2021-04-06
COG-UK/OXON-F7F771|2021-03-31
COG-UK/OXON-F80B62|2021-04-08
COG-UK/OXON-F7DCCF|2021-03-22
COG-UK/OXON-F7F9B7|2021-03-30
COG-UK/OXON-F7E38D|2021-03-22
COG-UK/OXON-F7E745|2021-03-20
COG-UK/OXON-F7E9B8|2021-03-26
COG-UK/OXON-F7E806|2021-03-20
COG-UK/OXON-F7DD62|2021-03-21
COG-UK/OXON-F7FDCA|2021-03-29
COG-UK/OXON-F8085C|2021-04-03
COG-UK/OXON-F7E4A8|2021-03-22
COG-UK/OXON-F80124|2021-04-05
COG-UK/OXON-F7EE04|p7_2|2021-03-24
COG-UK/OXON-F7FEE5|2021-03-30
COG-UK/OXON-F7EED7|2021-03-24
COG-UK/OXON-F7E45D|2021-03-21
COG-UK/OXON-F7E54B|2021-03-21
COG-UK/OXON-F7E1ED|2021-03-17
COG-UK/OXON-F8087A|p1_2|2021-04-03
COG-UK/OXON-F80B71|p11_2|2021-04-09
COG-UK/OXON-F7E0D1|2021-03-17
COG-UK/OXON-F80D20|2021-02-05
COG-UK/OXON-F8128A|2021-01-11
COG-UK/OXON-F80F48|2021-01-10
COG-UK/OXON-F811AB|2021-01-26
COG-UK/OXON-F80F66|2021-01-11
COG-UK/OXON-F817F4|2021-04-14
COG-UK/OXON-F81730|2021-04-11
COG-UK/OXON-F815FA|2021-04-18
COG-UK/OXON-F814B1|2021-04-11
COG-UK/OXON-F81466|2021-04-20
COG-UK/OXON-F813E1|2021-04-19
COG-UK/OXON-F8177C|2021-04-15
COG-UK/OXON-F81439|2021-04-10
COG-UK/OXON-F813F0|2021-04-14
COG-UK/OXON-F8185B|2021-04-12
COG-UK/OXON-F815DC|2021-04-13
COG-UK/OXON-F813B4|2021-04-10
COG-UK/OXON-F8178B|2021-04-15
COG-UK/OXON-F81387|2021-04-19
COG-UK/OXON-F81606|2021-04-20
COG-UK/OXON-F815EB|2021-04-19
COG-UK/OXON-F81642|2021-04-09
COG-UK/OXON-F814C0|2021-04-12
COG-UK/OXON-F8133C|2021-04-09
COG-UK/OXON-F8168E|2021-04-21
COG-UK/OXON-F81457|2021-04-12
COG-UK/OXON-F814FD|2021-04-14
COG-UK/OXON-F8174F|2021-04-11
COG-UK/OXON-F81545|2021-04-09
COG-UK/OXON-F81581|2021-04-20
COG-UK/OXON-F816BB|2021-04-11
COG-UK/OXON-F813C3|2021-04-12
COG-UK/OXON-F81879|2021-04-20
COG-UK/OXON-F8176D|2021-04-16
COG-UK/OXON-F81475|2021-04-18
COG-UK/OXON-F81D7A|2021-04-30
COG-UK/OXON-F81DA7|2021-04-29
COG-UK/OXON-F81FED|2021-05-07
COG-UK/OXON-F81ED1|2021-04-30
COG-UK/OXON-F81F65|2021-05-03
COG-UK/OXON-F81CE6|2021-04-27
COG-UK/OXON-F81E2C|2021-05-03
COG-UK/OXON-F81FCF|2021-05-03
COG-UK/OXON-F81D5C|2021-04-30
COG-UK/OXON-F81F47|2021-05-01
COG-UK/OXON-F81D3E|2021-04-21
COG-UK/OXON-F81B07|2021-04-27
COG-UK/OXON-F81CB9|2021-04-26
COG-UK/OXON-F81D2F|2021-04-23
COG-UK/OXON-F81F56|2021-05-04
COG-UK/OXON-F81BDA|2021-04-26
COG-UK/OXON-F81AEC|2021-04-29
COG-UK/OXON-F82007|2021-05-06
COG-UK/OXON-F81C40|2021-04-26
COG-UK/OXON-F81DB6|2021-04-30
COG-UK/OXON-F81ADD|2021-04-21
COG-UK/OXON-F81F92|2021-05-01
COG-UK/OXON-F81B16|2021-04-28
COG-UK/OXON-F81B25|2021-04-24
COG-UK/OXON-F81B43|p3_2|2021-04-23
COG-UK/OXON-F821AA|2021-05-11
COG-UK/OXON-F82104|2021-05-13
COG-UK/OXON-F8208F|2021-05-10
COG-UK/OXON-F820BC|2021-05-12
COG-UK/OXON-F820AD|2021-05-11
COG-UK/OXON-F8209E|2021-05-14
COG-UK/OXON-F82140|2021-05-12
COG-UK/OXON-F820E9|2021-05-08
COG-UK/OXON-F82122|2021-05-08
COG-UK/OXON-F82131|2021-05-13
COG-UK/OXON-F8222F|2021-05-19
COG-UK/OXON-F82210|2021-05-19
COG-UK/OXON-F8226B|2021-05-17
COG-UK/OXON-F82395|2021-05-17
COG-UK/OXON-F8232C|2021-05-17
COG-UK/OXON-F8230E|2021-05-20
COG-UK/OXON-F821E6|2021-05-14
COG-UK/OXON-F82FA0|2021-05-30
COG-UK/OXON-F82F64|2021-05-26
COG-UK/OXON-F831D6|2021-05-25
COG-UK/OXON-F8284B|2021-05-28
COG-UK/OXON-F8333A|2021-06-01
COG-UK/OXON-F832C4|2021-06-01
COG-UK/OXON-F82D1F|2021-06-01
COG-UK/OXON-F8317C|2021-05-23
COG-UK/OXON-F82939|2021-06-03
COG-UK/OXON-F832E2|2021-05-23
COG-UK/OXON-F827C6|2021-06-03
COG-UK/OXON-F829C0|2021-05-27
COG-UK/OXON-F82702|2021-06-04
COG-UK/OXON-F8383B|2021-06-12
COG-UK/OXON-F83859|2021-06-10
COG-UK/OXON-F83974|2021-06-09
COG-UK/OXON-F84B9B|2020-12-07
COG-UK/OXON-F84C5C|2020-11-16
COG-UK/OXON-F84B7D|2020-11-15
COG-UK/OXON-F8483A|2020-11-28
COG-UK/OXON-F84A34|2020-11-01
COG-UK/OXON-F8515C|2021-06-14
COG-UK/OXON-F84EA1|2021-06-16
COG-UK/OXON-F8755E|2020-12-07
COG-UK/OXON-F84C3E|2020-11-01
COG-UK/OXON-F84A9E|2020-12-07
COG-UK/OXON-F89D54|2020-12-01
COG-UK/OXON-F89D36|2020-11-07
COG-UK/OXON-F8849C|2021-06-14
COG-UK/OXON-F87E80|p2_2|2021-06-15
COG-UK/OXON-F8806B|2021-06-22
COG-UK/OXON-F8A1B1|2020-12-07
COG-UK/OXON-F8857B|2021-06-22
COG-UK/OXON-F883AE|2021-06-24
COG-UK/OXON-F89DFA|2021-01-29
COG-UK/OXON-F8A05A|2020-12-23
COG-UK/OXON-F8A4C7|2020-12-11
COG-UK/OXON-F8A351|2020-12-20
COG-UK/OXON-F8A412|2020-12-11
COG-UK/OXON-F89AE4|2020-12-17
COG-UK/OXON-F89ED9|2020-12-23
COG-UK/OXON-F89B5A|2020-12-02
COG-UK/OXON-F8A227|2020-12-19
COG-UK/OXON-F8A62B|2020-12-07
COG-UK/OXON-F886C3|2021-06-24
COG-UK/OXON-F8A54C|2020-12-22
COG-UK/OXON-FA0BB7|2020-11-08
COG-UK/OXON-F8B226|2020-12-07
COG-UK/OXON-F8B217|2020-12-21
COG-UK/OXON-F8BCFB|2020-12-21
COG-UK/OXON-F8B5E1|2020-11-23
COG-UK/OXON-F8B6DF|2020-11-11
COG-UK/OXON-F8C823|2021-06-27
COG-UK/OXON-FA067A|2021-07-02
COG-UK/OXON-F8B04A|2020-12-01
COG-UK/OXON-F8B077|2020-11-28
COG-UK/OXON-F8AB4A|2020-11-25
COG-UK/OXON-FA0EAF|2020-11-20
COG-UK/OXON-F8BDDA|2020-11-17
COG-UK/OXON-FA0B3F|2020-11-21
COG-UK/OXON-F8C498|2021-06-29
COG-UK/OXON-F8ABC2|2020-11-24
COG-UK/OXON-F8B305|2020-11-28
COG-UK/OXON-F8B280|2020-11-28
COG-UK/OXON-FA08B0|2021-07-01
COG-UK/OXON-F8B323|2020-11-25
COG-UK/OXON-F8A9C8|2020-11-25
COG-UK/OXON-F8B43F|2020-11-24
COG-UK/OXON-F8B2BD|2020-11-25
COG-UK/OXON-FA0D84|2020-11-20
COG-UK/OXON-F8BDAD|2020-11-25
COG-UK/OXON-F8ADCC|2020-12-01
COG-UK/OXON-F8A852|2020-11-30
COG-UK/OXON-FA36C2|2021-07-04
COG-UK/OXON-FA1EF9|2020-11-15
COG-UK/OXON-FA1D65|2020-12-11
COG-UK/OXON-FA170D|2020-11-27
COG-UK/OXON-FA3F30|2020-11-02
COG-UK/OXON-FA6B2A|2020-11-25
COG-UK/OXON-FA6AE1|2020-11-20
COG-UK/OXON-FA6CEB|2020-11-21
COG-UK/OXON-FA6AA5|2020-11-25
COG-UK/OXON-FA6DAC|2020-11-19
COG-UK/OXON-FA6744|2020-11-22
COG-UK/OXON-FA6A5A|2020-11-19
COG-UK/OXON-FA4324|2020-12-29
COG-UK/OXON-FA6BC0|2020-11-19
COG-UK/OXON-FA8AEF|2020-12-21
COG-UK/OXON-FA8979|2020-12-22
COG-UK/OXON-FA7C80|2020-11-30
COG-UK/OXON-FA7CDB|2020-12-11
COG-UK/OXON-FA6FF1|2020-11-18
COG-UK/OXON-FA82F6|2020-12-29
COG-UK/OXON-FA78C8|2020-11-16
COG-UK/OXON-FA7743|2020-12-07
COG-UK/OXON-FA70DF|2020-11-29
COG-UK/OXON-FA7F87|2020-12-22
COG-UK/OXON-FA87AC|2020-11-29
COG-UK/OXON-FA702A|2020-11-22
COG-UK/OXON-FA778F|2020-12-08

## Sheet: ED Figure 3b
COG-IDs	post-aligned consensus sequences can be found on Figshare: https://figshare.com/s/acdaf46f87e0f9874e38; sequence_data/delta_tree_seqs.txt
COG-UK/PHEC-33CDA7|2021-07-21
COG-UK/PHEC-33CB70|2021-07-20
COG-UK/PHEC-33B0BE|2021-07-19
COG-UK/PHEC-33CCC8|2021-07-20
COG-UK/PHEC-33CB16|2021-07-21
COG-UK/PHEC-33B9A4|2021-07-23
COG-UK/PHEC-33CADD|2021-07-20
COG-UK/PHEC-33CDC5|2021-07-21
COG-UK/PHEC-33D0DA|2021-07-22
COG-UK/PHEC-33CFCF|2021-07-21
COG-UK/PHEC-33AEB5|p12_1|2021-07-18
COG-UK/PHEC-33B84D|p13_1|2021-07-19
COG-UK/PHEC-33BAED|p14_1|2021-07-23
COG-UK/PHEC-33CA37|p15_2|2021-07-21
COG-UK/PHEC-33D16E|p16_1|2021-07-21
COG-UK/PHEC-342BE0|2021-07-30
COG-UK/PHEC-3413DA|2021-07-28
COG-UK/PHEC-340D28|2021-07-21
COG-UK/PHEC-342E32|2021-07-26
COG-UK/PHEC-342EAB|2021-07-30
COG-UK/PHEC-342F20|2021-07-30
COG-UK/PHEC-341817|2021-07-26
COG-UK/PHEC-341783|2021-07-24
COG-UK/PHEC-342CDE|2021-07-30
COG-UK/PHEC-342D26|2021-07-30
COG-UK/PHEC-340AA9|2021-07-23
COG-UK/PHEC-341677|2021-07-26
COG-UK/PHEC-3412CE|2021-07-27
COG-UK/PHEC-342B3B|2021-07-30
COG-UK/PHEC-34103D|2021-07-25
COG-UK/PHEC-3409BB|p17_2|2021-07-24
COG-UK/PHEC-34105B|p18_1|2021-07-25
COG-UK/PHEC-341097|p19_2|2021-07-28
COG-UK/PHEC-341158|p20_1|2021-07-25
COG-UK/PHEC-3418AE|p21_1|2021-07-24
COG-UK/PHEC-34198D|p22_1|2021-07-25
COG-UK/PHEC-YYBR7Y4|2021-08-18
COG-UK/PHEC-YYBDKPI|2021-08-21
COG-UK/PHEC-YYBGR61|2021-08-10
COG-UK/PHEC-YYBK8EW|2021-08-25
COG-UK/NORT-YYG8E7|2021-09-22
COG-UK/PHEC-YYBCDNY|2021-09-01
COG-UK/PHEC-YYBCJRS|2021-09-06
COG-UK/PHEC-YYBM4FF|2021-09-14
COG-UK/PHEC-YYBKTKG|2021-09-02
COG-UK/PHEC-YYBNK8D|2021-08-07
COG-UK/PHEC-YYBRKZ6|2021-08-26
COG-UK/PHEC-YYBRGK7|2021-08-27
COG-UK/PHEC-YYBGDHZ|2021-08-11
COG-UK/PHEC-YYBDR6A|2021-08-12
COG-UK/PHEC-YYBKIZ8|2021-09-09
COG-UK/NORT-YYG8NJ|2021-09-25
COG-UK/PHEC-YYBCB6J|2021-09-06
COG-UK/PHEC-YYBREIR|2021-08-28
COG-UK/PHEC-YYBRWYD|2021-09-01
COG-UK/NORT-YYF1SZ|2021-09-17
COG-UK/PHEC-YYBCQ8M|2021-09-13
COG-UK/PHEC-YYBRCKZ|2021-08-27
COG-UK/NORT-YYFH79|2021-09-21
COG-UK/PHEC-YYBM7RR|2021-09-10
COG-UK/PHEC-YYBRJWF|2021-08-29
COG-UK/PHEC-YYBM5WF|2021-09-09
COG-UK/PHEC-YYBR6EJ|2021-08-18
COG-UK/PHEC-YYBCB7M|2021-09-03
COG-UK/PHEC-3H035H0B|2021-09-04
COG-UK/PHEC-YYBJMJO|2021-08-22
COG-UK/PHEC-YYBCPWT|2021-09-13
COG-UK/PHEC-YYBDMPW|2021-08-24
COG-UK/PHEC-YYBJS9A|2021-09-03
COG-UK/PHEC-YYBRHJJ|2021-08-19
COG-UK/PHEC-YYBJKCM|2021-08-21
COG-UK/PHEC-YYBYHKX|2021-08-10
COG-UK/NORT-YYGDJ9|2021-09-23
COG-UK/PHEC-YYBRY8J|2021-08-22
COG-UK/PHEC-YYBRDNO|2021-08-23
COG-UK/PHEC-YYBKOCD|2021-09-02
COG-UK/PHEC-YYBQXTT|2021-09-14
COG-UK/PHEC-YYBRGRJ|2021-08-27
COG-UK/PHEC-YYBRBQ4|2021-08-22
COG-UK/PHEC-YYBDJTP|2021-08-21
COG-UK/PHEC-YYBREHS|2021-08-28
COG-UK/PHEC-YYBKXNA|2021-09-01
COG-UK/PHEC-YYBCYND|p27_1|2021-09-07
COG-UK/PHEC-YYBDERJ|2021-08-10
COG-UK/PHEC-YYBRYP7|2021-08-23
COG-UK/NORT-YYFZTH|2021-09-16
COG-UK/PHEC-YYBQURE|2021-09-15
COG-UK/PHEC-YYBDRJD|2021-08-13
COG-UK/PHEC-YYBR5X6|2021-08-18
COG-UK/PHEC-YYBG7EG|2021-08-11
COG-UK/PHEC-YYBRK9Q|2021-08-26
COG-UK/PHEC-YYBRTG4|2021-08-31
COG-UK/PHEC-YYBR3QN|2021-08-29
COG-UK/PHEC-3H032H8C|2021-09-05
COG-UK/PHEC-YYBRJID|2021-08-24
COG-UK/NORT-YYGXTN|2021-09-21
COG-UK/PHEC-YYBQMP6|2021-09-12
COG-UK/PHEC-YYBGON9|2021-08-21
COG-UK/PHEC-YYBNJWJ|2021-08-06
COG-UK/PHEC-YYBQP4B|2021-09-15
COG-UK/PHEC-YYBQMQH|2021-09-11
COG-UK/PHEC-YYBGR3H|2021-08-10
COG-UK/PHEC-YYBRN56|2021-08-23
COG-UK/PHEC-YYBROTR|2021-08-31
COG-UK/PHEC-YYBCOC9|2021-09-11
COG-UK/PHEC-YYBRDB1|2021-08-23
COG-UK/PHEC-YYBCRD7|2021-09-03
COG-UK/PHEC-YYBKSXZ|2021-09-09
COG-UK/PHEC-YYBGXAU|2021-08-23
COG-UK/NORT-YYF1U7|2021-09-19
COG-UK/PHEC-YYBM9E4|2021-09-08
COG-UK/PHEC-YYBCYDB|2021-09-10
COG-UK/PHEC-YYBJRZ4|2021-08-20
COG-UK/NORT-YYFAJC|2021-09-22
COG-UK/NORT-YYFZB7|2021-09-20
COG-UK/PHEC-YYBGO7E|2021-08-24
COG-UK/PHEC-YYBQC64|2021-09-13
COG-UK/PHEC-YYBQP59|2021-09-13
COG-UK/PHEC-YYBRM18|2021-08-25
COG-UK/PHEC-YYBMAXU|2021-09-16
COG-UK/PHEC-YYBRNJD|2021-08-30
COG-UK/PHEC-YYBDRP5|2021-08-10
COG-UK/PHEC-YYBRUHM|2021-09-01
COG-UK/PHEC-YYBJZ59|2021-09-08
COG-UK/NORT-YYGN6I|2021-09-23
COG-UK/PHEC-YYBMAEB|2021-09-17
COG-UK/PHEC-YYBRAIW|2021-08-29
COG-UK/PHEC-YYBYH5C|2021-08-08
COG-UK/PHEC-YYBDRC7|2021-08-13
COG-UK/PHEC-YYBCRGZ|2021-09-06
COG-UK/PHEC-YYBQOFJ|2021-09-16
COG-UK/PHEC-YYBM6E5|2021-09-10
COG-UK/PHEC-YYBM45A|2021-09-14
COG-UK/PHEC-YYBRI6F|2021-08-29
COG-UK/PHEC-3H031HF8|2021-09-04
COG-UK/PHEC-YYBQJ79|2021-09-14
COG-UK/NORT-YYFA7D|2021-09-21
COG-UK/PHEC-YYBQX73|2021-09-16
COG-UK/PHEC-YYBQEMF|2021-09-14
COG-UK/NORT-YYFA8O|2021-09-22
COG-UK/PHEC-YYBJMT9|2021-08-24
COG-UK/NORT-YYGD91|2021-09-25
COG-UK/PHEC-YYBRJCS|2021-08-27
COG-UK/NORT-YYGYJN|2021-09-23
COG-UK/PHEC-YYBJR6C|2021-08-20
COG-UK/PHEC-YYBJMW3|2021-08-21
COG-UK/NORT-YYGJZH|2021-09-22
COG-UK/PHEC-YYBDEAY|2021-08-12
COG-UK/PHEC-YYBDEHA|2021-08-13
COG-UK/NORT-YYGPJI|2021-09-21
COG-UK/PHEC-YYBKGYF|2021-08-25
COG-UK/NORT-YYGM9K|2021-09-20
COG-UK/PHEC-YYBR6CB|p12_2|2021-08-15
COG-UK/PHEC-YYBDFDQ|p13_2|2021-08-13
COG-UK/PHEC-YYBQUBQ|p13_3|2021-09-13
COG-UK/PHEC-YYBRY4N|p14_2|2021-08-20
COG-UK/PHEC-YYBJ87M|p18_2|2021-08-20
COG-UK/PHEC-YYBJEPM|p20_2|2021-08-20
COG-UK/PHEC-YYBRK89|p21_2|2021-08-28
COG-UK/PHEC-YYBR313|p22_2|2021-08-29
COG-UK/PHEC-YYBDMSB|p23_1|2021-08-24
COG-UK/NORT-YYF34E|p23_2|2021-09-21
COG-UK/NORT-YYFHEK|p24_1|2021-09-23
COG-UK/NORT-YYGDYT|p25_1|2021-09-23
COG-UK/PHEC-3G0BDGCF|p26_2|2021-09-01
COG-UK/PHEC-YYBF9Z8|p28_2|2021-08-11
COG-UK/PHEC-YYBK87J|p29_2|2021-08-26
COG-UK/PHEC-YYBNOBJ|p30_1|2021-08-08
COG-UK/PHEC-YYBM5PW|p30_2|2021-09-07
COG-UK/PHEC-YYBM7HU|p31_2|2021-09-11
COG-UK/PHEC-YYBM9FY|p32_1|2021-09-10
COG-UK/PHEC-YYBMA91|p33_2|2021-09-16
COG-UK/PHEC-YYBMHQT|p34_1|2021-09-09
COG-UK/PHEC-YYBR47N|p35_1|2021-08-18
COG-UK/PHEC-YYBQJR1|p35_2|2021-09-13
COG-UK/PHEC-YYBQTXW|p36_1|2021-09-14
COG-UK/PHEC-YYBQXH5|p37_1|2021-09-14
COG-UK/PHEC-YYBRM7T|p38_2|2021-08-29
COG-UK/PHEC-YYBRUW5|p39_1|2021-08-30
COG-UK/PHEC-YYBY3FH|p40_2|2021-08-09
COG-UK/PHEC-YYBY3OF|p41_2|2021-08-09
COG-UK/PHEC-YYBNK4H|p101_2|2021-08-08
COG-UK/NORT-YYFIP8|2021-09-19
COG-UK/NORT-YYG8QT|2021-09-24
COG-UK/PHEC-YYBCP95|2021-09-13
COG-UK/PHEC-YYBDQUR|2021-08-20
COG-UK/PHEC-3G052GC6|2021-08-27
COG-UK/PHEC-3451BE|2021-08-01
COG-UK/PHEC-YYBYMH5|2021-08-17
COG-UK/PHEC-YYBYNZ3O|2021-08-16
COG-UK/PHEC-346171|2021-07-30
COG-UK/PHEC-346153|2021-07-28
COG-UK/PHEC-YYBYNUIH|2021-08-13
COG-UK/PHEC-3446FC|2021-08-01
COG-UK/PHEC-345039|2021-08-03
COG-UK/PHEC-3462C9|2021-07-31
COG-UK/PHEC-344744|2021-07-28
COG-UK/PHEC-YYBYNWDY|2021-08-14
COG-UK/PHEC-34650C|2021-07-30
COG-UK/PHEC-344C27|2021-07-31
COG-UK/PHEC-YYBYNSEW|2021-08-17
COG-UK/PHEC-YYBYNADH|2021-08-16
COG-UK/PHEC-YYBYNUHQ|2021-08-11
COG-UK/PHEC-YYBYNIJU|p16_2|2021-08-16
COG-UK/PHEC-3463A8|p26_1|2021-07-31
COG-UK/PHEC-34628D|p29_1|2021-07-28
COG-UK/PHEC-345628|p31_1|2021-08-05
COG-UK/PHEC-YYBYT9X|p33_1|2021-08-18
COG-UK/PHEC-3462BA|p38_1|2021-07-31
COG-UK/PHEC-345233|p42_2|2021-08-06
COG-UK/PHEC-34529D|p43_2|2021-08-04
COG-UK/PHEC-3462AB|p44_2|2021-07-25
COG-UK/PHEC-YYBYN1GH|p45_2|2021-08-13
COG-UK/PHEC-346609|p102_2|2021-07-30
COG-UK/PHEC-3450C0|2021-08-05
COG-UK/PHEC-345145|2021-08-05
COG-UK/PHEC-3455B2|2021-08-03
COG-UK/NORT-YYEN6T|2021-09-28
COG-UK/NORT-YY8HKN|2021-09-28
COG-UK/NORT-YYJPIS|2021-10-04
COG-UK/NORT-YYJ4WM|2021-10-06
COG-UK/NORT-YYE98D|2021-10-01
COG-UK/NORT-YY8I6Y|2021-09-28
COG-UK/NORT-YYJP6R|2021-10-06
COG-UK/NORT-YY8IWW|2021-09-27
COG-UK/NORT-YYJXO6|2021-10-07
COG-UK/NORT-YYJ6NC|2021-10-08
COG-UK/NORT-YY89NX|2021-09-27
COG-UK/NORT-YYEZEJ|2021-10-02
COG-UK/NORT-YYJ1NA|2021-10-08
COG-UK/NORT-YYE4TU|2021-10-02
COG-UK/NORT-YY8XZW|2021-09-24
COG-UK/NORT-YYEJZA|2021-09-30
COG-UK/NORT-YYJZ9A|2021-10-08
COG-UK/NORT-YYJUFT|2021-10-04
COG-UK/NORT-YYJU5R|2021-10-05
COG-UK/NORT-YYJCAT|2021-10-02
COG-UK/NORT-YYJ5XI|2021-10-09
COG-UK/NORT-YYE13M|2021-10-02
COG-UK/NORT-YYJAGK|2021-10-06
COG-UK/NORT-YYEOJQ|2021-09-29
COG-UK/NORT-YYJ1SX|2021-10-07
COG-UK/NORT-YYEOYY|2021-09-29
COG-UK/NORT-YYEX7G|2021-09-24
COG-UK/NORT-YY89O1|2021-09-29
COG-UK/NORT-YYEGRN|2021-09-24
COG-UK/NORT-YYET5E|2021-09-29
COG-UK/NORT-YYEIAK|2021-10-01
COG-UK/NORT-YYJYMA|2021-10-05
COG-UK/NORT-YYEBSN|2021-09-29
COG-UK/NORT-YY8A79|2021-09-28
COG-UK/NORT-YYJ81N|p34_2|2021-10-05
COG-UK/NORT-YY84P6|p39_2|2021-09-27
COG-UK/NORT-YYE9YT|p46_1|2021-10-04
COG-UK/NORT-YYEGPO|p47_1|2021-09-28
COG-UK/NORT-YYEKW7|p48_1|2021-09-29
COG-UK/NORT-YYEWCR|p49_2|2021-10-01
COG-UK/NORT-YYEWDS|p50_1|2021-10-02
COG-UK/NORT-YYJ8UY|p51_1|2021-10-06
COG-UK/NORT-YYJA4B|p52_1|2021-10-07
COG-UK/NORT-YYJDFB|p53_1|2021-10-04
COG-UK/NORT-YYJU1S|p54_1|2021-10-07
COG-UK/NORT-YYJGKW|p103_1|2021-10-06
COG-UK/NORT-YYJA59|2021-10-06
COG-UK/NORT-YYJQSU|2021-10-03
COG-UK/NORT-YYKI3R|2021-10-13
COG-UK/NORT-YYKS9Z|2021-10-13
COG-UK/NORT-YYKP14|2021-10-11
COG-UK/NORT-YYMSDQ|2021-10-16
COG-UK/NORT-YYMSRC|2021-10-16
COG-UK/NORT-YYMRG4|2021-10-15
COG-UK/NORT-YYMRAI|2021-10-15
COG-UK/NORT-YYKYP1|2021-10-08
COG-UK/NORT-YYKFAS|2021-10-09
COG-UK/NORT-YYKF5O|2021-10-09
COG-UK/NORT-YYKPJP|2021-10-11
COG-UK/NORT-YYMDG5|2021-10-16
COG-UK/NORT-YYKETB|p27_2|2021-10-10
COG-UK/NORT-YYK6Z9|p32_2|2021-10-15
COG-UK/NORT-YYMYT8|p36_2|2021-10-12
COG-UK/NORT-YYK6BC|p37_2|2021-10-12
COG-UK/NORT-YYK61J|p55_1|2021-10-14
COG-UK/NORT-YYKB1G|p56_1|2021-10-10
COG-UK/NORT-YYKR9J|p57_1|2021-10-09
COG-UK/NORT-YYKUQ7|p58_1|2021-10-13
COG-UK/NORT-YYMD3W|p59_1|2021-10-16
COG-UK/NORT-YYMFHC|p60_1|2021-10-16
COG-UK/NORT-YYKDKI|2021-10-07
COG-UK/NORT-YYPCUU|2021-10-19
COG-UK/PHEC-YYBKHQU|2021-09-04
COG-UK/PHEC-34387F|2021-07-24
COG-UK/PHEC-34BEC0|2021-08-05
COG-UK/PHEC-YYBK7ID|2021-09-04
COG-UK/PHEC-353AD0|2021-08-09
COG-UK/PHEC-34BDF0|2021-08-05
COG-UK/PHEC-YYBKHTC|2021-09-03
COG-UK/PHEC-34BB14|2021-08-04
COG-UK/PHEC-YYBKHDJ|2021-09-04
COG-UK/PHEC-34BD1E|2021-08-04
COG-UK/PHEC-YYBKH7W|2021-09-05
COG-UK/PHEC-353D9B|2021-08-09
COG-UK/PHEC-YYBK5CA|2021-09-01
COG-UK/PHEC-34BEA2|2021-08-05
COG-UK/PHEC-34B947|2021-08-03
COG-UK/PHEC-34BD5A|2021-08-03
COG-UK/PHEC-34BAAE|2021-08-03
COG-UK/PHEC-YYBMYJZ|p49_1|2021-09-02
COG-UK/PHEC-343B3A|2021-07-23
COG-UK/NORT-YYOJAF|2021-10-26
COG-UK/NORT-YYQ3MI|2021-10-26
COG-UK/NORT-YYQ7PP|2021-10-26
COG-UK/NORT-YYOESK|2021-10-27
COG-UK/NORT-YYQ6YG|2021-10-27
COG-UK/NORT-YYQ7Y8|2021-10-27
COG-UK/NORT-YYO8FQ|2021-10-26
COG-UK/NORT-YYOC5H|2021-10-29
COG-UK/NORT-YYOYTH|2021-10-27
COG-UK/NORT-YYOBG1|2021-10-28
COG-UK/NORT-YYQ3RD|2021-10-24
COG-UK/NORT-YYOFHB|p61_1|2021-10-27
COG-UK/NORT-YYOWG9|p62_1|2021-10-29
COG-UK/NORT-YYQ7KU|p63_1|2021-10-19
COG-UK/NORT-YYQ3CU|p104_1|2021-10-25
COG-UK/NORT-YYQ7XJ|p105_1|2021-10-26
COG-UK/NORT-YYQHF6|2021-10-27
COG-UK/NORT-YYT73P|2021-11-06
COG-UK/NORT-YY1YAK|2021-11-06
COG-UK/NORT-YY1NQ7|p50_2|2021-11-06
COG-UK/NORT-YYTA6E|2021-11-03
COG-UK/NORT-YYTX8Y|2021-11-03
COG-UK/NORT-YYTOGB|2021-11-02
COG-UK/NORT-YYOSQP|2021-10-30
COG-UK/NORT-YYTAQJ|2021-11-05
COG-UK/NORT-YYTC4H|2021-11-01
COG-UK/NORT-YYTCK7|2021-11-03
COG-UK/NORT-YYTG11|2021-11-03
COG-UK/NORT-YYT15W|2021-11-04
COG-UK/NORT-YYTHYB|2021-11-04
COG-UK/NORT-YYTPHZ|2021-11-03
COG-UK/NORT-YYT45C|2021-11-06
COG-UK/NORT-YYT4CM|p46_2|2021-11-04
COG-UK/NORT-YYTSR9|p47_2|2021-11-04
COG-UK/NORT-YYT4D7|p48_2|2021-11-05
COG-UK/NORT-YYO76F|p51_2|2021-11-01
COG-UK/NORT-YYTR3G|p53_2|2021-11-01
COG-UK/NORT-YYOAJI|p64_1|2021-10-30
COG-UK/NORT-YYT89Z|p65_1|2021-11-03
COG-UK/NORT-YYT8N1|p66_1|2021-11-02
COG-UK/NORT-YYTGH6|p67_1|2021-11-02
COG-UK/NORT-YYTJ8G|p68_1|2021-11-03
COG-UK/NORT-YYTZR6|p69_1|2021-11-05
COG-UK/NORT-YYUZ5M|2021-11-09
COG-UK/NORT-YYUZ6F|2021-11-10
COG-UK/NORT-YYUMK4|2021-11-10
COG-UK/NORT-YY13AT|2021-11-07
COG-UK/NORT-YY1Z3T|2021-11-05
COG-UK/NORT-YY16KJ|2021-11-07
COG-UK/NORT-YYUCFD|2021-11-11
COG-UK/NORT-YYUKSN|2021-11-10
COG-UK/NORT-YYUCHW|2021-11-11
COG-UK/NORT-YYUGWK|2021-11-10
COG-UK/NORT-YY1H9Y|2021-11-08
COG-UK/NORT-YY165G|2021-11-05
COG-UK/NORT-YYUE54|2021-11-08
COG-UK/NORT-YYUDZ8|p52_2|2021-11-09
COG-UK/NORT-YYUIF4|p56_2|2021-11-10
COG-UK/NORT-YYUNRX|p57_2|2021-11-07
COG-UK/NORT-YYU8RK|p70_1|2021-11-10
COG-UK/NORT-YYUXMW|p71_1|2021-11-08
COG-UK/NORT-YY14D5|p106_1|2021-11-07
COG-UK/NORT-YYUJFG|p107_1|2021-11-10
COG-UK/NORT-YYUR74|p108_1|2021-11-08
COG-UK/NORT-YYUZPE|p109_1|2021-11-10
COG-UK/NORT-YYUF1X|2021-11-08
COG-UK/NORT-YYIKUR|2021-11-17
COG-UK/NORT-YYI14Q|2021-11-14
COG-UK/NORT-YYW6EJ|2021-11-13
COG-UK/NORT-YYIHOA|2021-11-19
COG-UK/NORT-YYIDRK|2021-11-15
COG-UK/NORT-YYIJRR|2021-11-15
COG-UK/NORT-YYI4CD|2021-11-18
COG-UK/NORT-YYIZEQ|2021-11-18
COG-UK/NORT-YYIWET|2021-11-16
COG-UK/NORT-YYW313|2021-11-11
COG-UK/NORT-YYI8OP|2021-11-14
COG-UK/NORT-YYISPF|2021-11-19
COG-UK/NORT-YYW3G1|2021-11-12
COG-UK/NORT-YYIDZD|2021-11-15
COG-UK/NORT-YYIRGF|2021-11-15
COG-UK/NORT-YYI8CS|p59_2|2021-11-16
COG-UK/NORT-YYWZQR|p60_2|2021-11-13
COG-UK/NORT-YYIUDH|p63_2|2021-11-16
COG-UK/NORT-YYIUAT|p72_2|2021-11-17
COG-UK/NORT-YYIWR3|p73_1|2021-11-15
COG-UK/NORT-YYIYAR|p74_2|2021-11-16
COG-UK/NORT-YYIYT1|p75_2|2021-11-14
COG-UK/NORT-YYIWYB|p110_1|2021-11-16
COG-UK/NORT-YYW7Q6|p111_1|2021-11-12
COG-UK/NORT-YYAND8|2021-11-19
COG-UK/NORT-YYAZX4|2021-11-22
COG-UK/NORT-YYAXMK|2021-11-22
COG-UK/NORT-YYACPJ|2021-11-21
COG-UK/NORT-YYAGE3|2021-11-21
COG-UK/NORT-YY3YSY|2021-11-23
COG-UK/NORT-YYAN9Q|2021-11-19
COG-UK/NORT-YYA9CA|2021-11-25
COG-UK/NORT-YYA1PD|2021-11-23
COG-UK/NORT-YYAMSZ|2021-11-21
COG-UK/NORT-YYANK3|2021-11-20
COG-UK/NORT-YYA456|2021-11-23
COG-UK/NORT-YYA6AY|2021-11-23
COG-UK/NORT-YYA7SF|2021-11-26
COG-UK/NORT-YYA7RK|2021-11-24
COG-UK/NORT-YYATN4|2021-11-22
COG-UK/NORT-YY3PQR|2021-11-26
COG-UK/NORT-YY3G9E|2021-11-24
COG-UK/NORT-YYAOY9|2021-11-22
COG-UK/NORT-YY3EAW|2021-11-25
COG-UK/NORT-YYAHO1|2021-11-25
COG-UK/NORT-YY3RXM|2021-11-24
COG-UK/NORT-YY3CZ1|2021-11-26
COG-UK/NORT-YYA9DK|p58_2|2021-11-23
COG-UK/NORT-YY3BYC|p76_2|2021-11-24
COG-UK/NORT-YY3DXC|p77_1|2021-11-26
COG-UK/NORT-YYA4BU|p78_1|2021-11-23
COG-UK/NORT-YYA6BX|p79_1|2021-11-24
COG-UK/NORT-YYAHNX|p80_2|2021-11-24
COG-UK/NORT-YYAM19|p81_1|2021-11-22
COG-UK/NORT-YYANZ6|p82_2|2021-11-18
COG-UK/NORT-YYAPFA|p83_2|2021-11-21
COG-UK/NORT-YYAPW3|p84_2|2021-11-21
COG-UK/NORT-YYAPXR|p85_1|2021-11-22
COG-UK/NORT-YYAW5R|p86_1|2021-11-23
COG-UK/NORT-YY3CJX|p104_2|2021-11-25
COG-UK/NORT-YYAIMR|p105_2|2021-11-23
COG-UK/NORT-YYABJH|p112_1|2021-11-19
COG-UK/NORT-YYATKK|p113_1|2021-11-22
COG-UK/NORT-YYAR87|2021-11-20
COG-UK/NORT-YY3R3S|2021-11-25
COG-UK/NORT-YY47MA|2021-11-27
COG-UK/NORT-YY47CS|2021-11-26
COG-UK/NORT-YYHR5C|2021-11-27
COG-UK/NORT-YYHPHB|2021-11-29
COG-UK/NORT-YYHR8I|2021-11-28
COG-UK/NORT-YYHAE9|2021-12-02
COG-UK/NORT-YYHPAJ|2021-11-30
COG-UK/NORT-YYHWP3|2021-11-30
COG-UK/NORT-YYHZ37|2021-12-01
COG-UK/NORT-YYH1YI|2021-11-30
COG-UK/NORT-YYHX1U|2021-12-01
COG-UK/NORT-YYHUH5|p61_2|2021-11-30
COG-UK/NORT-YYHX77|p64_2|2021-11-30
COG-UK/NORT-YYHJ99|p65_2|2021-11-29
COG-UK/NORT-YYHGN7|p66_2|2021-11-28
COG-UK/NORT-YYHW3Y|p67_2|2021-11-29
COG-UK/NORT-YYH3RG|p68_2|2021-12-01
COG-UK/NORT-YY46FD|p87_1|2021-11-24
COG-UK/NORT-YYHQX5|p88_2|2021-11-29
COG-UK/NORT-YYHT63|p89_1|2021-11-29
COG-UK/NORT-YYHFDH|p103_2|2021-11-28
COG-UK/NORT-YY4743|p114_1|2021-11-25
COG-UK/NORT-YY6HZA|2021-12-04
COG-UK/NORT-YY9TUJ|2021-12-07
COG-UK/NORT-YY63BE|2021-12-04
COG-UK/NORT-YY6I9X|2021-12-03
COG-UK/NORT-YY61UK|2021-12-01
COG-UK/NORT-YY6SYP|2021-12-02
COG-UK/NORT-YY9KSK|2021-12-06
COG-UK/NORT-YY64JZ|2021-12-05
COG-UK/NORT-YY98KG|2021-12-05
COG-UK/NORT-YY6H9E|2021-12-04
COG-UK/NORT-YY64OE|2021-12-04
COG-UK/NORT-YY9F1Z|2021-12-06
COG-UK/NORT-YY9QED|2021-12-06
COG-UK/NORT-YY64HO|2021-12-03
COG-UK/NORT-YY91E9|2021-12-08
COG-UK/NORT-YY9COW|2021-12-06
COG-UK/NORT-YY9YFZ|2021-12-03
COG-UK/NORT-YY6SPU|2021-12-03
COG-UK/NORT-YY9FAM|2021-12-05
COG-UK/NORT-YY69EW|2021-12-05
COG-UK/NORT-YY9Z8H|2021-12-08
COG-UK/NORT-YY9TM4|2021-12-07
COG-UK/NORT-YY637X|2021-12-04
COG-UK/NORT-YY6IDE|2021-12-02
COG-UK/NORT-YY6WXT|2021-12-02
COG-UK/NORT-YY9WPU|2021-12-08
COG-UK/NORT-YY9B4M|2021-12-04
COG-UK/NORT-YY67AI|2021-12-05
COG-UK/NORT-YY9D3M|2021-12-03
COG-UK/NORT-YY9WMZ|2021-12-09
COG-UK/NORT-YY6OZR|2021-12-01
COG-UK/NORT-YY9GFT|2021-12-05
COG-UK/NORT-YY91HS|2021-12-08
COG-UK/NORT-YY9OYT|2021-12-07
COG-UK/NORT-YY6ZWD|2021-12-03
COG-UK/NORT-YY9JNW|p57_3|2021-12-07
COG-UK/NORT-YY9GJJ|p62_2|2021-12-06
COG-UK/NORT-YY6USD|p69_2|2021-12-03
COG-UK/NORT-YY9B9B|p71_2|2021-12-04
COG-UK/NORT-YY6ZBK|p90_1|2021-12-03
COG-UK/NORT-YY919O|p91_1|2021-12-08
COG-UK/NORT-YY9INE|p92_1|2021-12-06
COG-UK/NORT-YY9YOY|p93_1|2021-12-04
COG-UK/NORT-YY9KH6|p108_2|2021-12-06
COG-UK/NORT-YY91PI|p109_2|2021-12-07
COG-UK/NORT-YY69F4|p115_1|2021-12-04
COG-UK/NORT-YBB5W3|2021-12-12
COG-UK/NORT-YBBZCQ|2021-12-10
COG-UK/NORT-YBBIQC|2021-12-09
COG-UK/NORT-YBBSXJ|2021-12-11
COG-UK/NORT-YBBSAS|2021-12-09
COG-UK/NORT-YBNBQ6|2021-12-12
COG-UK/NORT-YBB9ZX|2021-12-11
COG-UK/NORT-YBBHT6|p52_3|2021-12-05
COG-UK/NORT-YBNNAE|p73_2|2021-12-12
COG-UK/NORT-YBN8DQ|p94_1|2021-12-13
COG-UK/NORT-YBNFQ4|p95_1|2021-12-13
COG-UK/NORT-YBBHAO|p106_2|2021-12-12
COG-UK/NORT-YBRK4A|2021-12-15
COG-UK/NORT-YBRMEH|2021-12-15
COG-UK/NORT-YBREHS|2021-12-13
COG-UK/NORT-YBD6JJ|2021-12-12
COG-UK/NORT-YBRG36|2021-12-13
COG-UK/NORT-YBRMRR|2021-12-11
COG-UK/NORT-YBD7CR|2021-12-13
COG-UK/NORT-YBROPP|2021-12-16
COG-UK/NORT-YBD6B3|2021-12-13
COG-UK/NORT-YBRDB1|2021-12-14
COG-UK/NORT-YBRMDG|2021-12-16
COG-UK/NORT-YBRCH1|2021-12-15
COG-UK/NORT-YBRR5H|p54_2|2021-12-14
COG-UK/NORT-YBD6W1|p96_1|2021-12-13
COG-UK/NORT-YBRO1N|p97_1|2021-12-14
COG-UK/NORT-YBRMUF|p107_2|2021-12-15
COG-UK/NORT-YBRJBC|p116_1|2021-12-14
COG-UK/NORT-YBF5XH|2021-12-20
COG-UK/NORT-YBRSN7|2021-12-16
COG-UK/NORT-YBEG1R|2021-12-23
COG-UK/NORT-YBFSS1|2021-12-19
COG-UK/NORT-YBFYBU|2021-12-15
COG-UK/NORT-YBGBDC|2021-12-20
COG-UK/NORT-YBGMDN|2021-12-20
COG-UK/NORT-YBGNGF|2021-12-19
COG-UK/NORT-YBGYED|2021-12-20
COG-UK/NORT-YBRSMM|2021-12-16
COG-UK/NORT-YBFMZ5|2021-12-17
COG-UK/NORT-YBF6E8|2021-12-20
COG-UK/NORT-YBFZUZ|2021-12-20
COG-UK/NORT-YBGSM8|2021-12-21
COG-UK/NORT-YBGHFP|2021-12-21
COG-UK/NORT-YBGYTO|2021-12-20
COG-UK/NORT-YBFSTH|2021-12-20
COG-UK/NORT-YBFY1O|2021-12-18
COG-UK/NORT-YBGZMG|2021-12-21
COG-UK/NORT-YBGR5A|2021-12-20
COG-UK/NORT-YBFKFB|2021-12-17
COG-UK/NORT-YBF3CR|p98_1|2021-12-20
COG-UK/NORT-YBFIU3|2021-12-19
COG-UK/NORT-YBFW9N|2021-12-18
COG-UK/NORT-YBGHH6|p55_2|2021-12-21
COG-UK/NORT-YBEG4W|p66_3|2021-12-23
COG-UK/NORT-YBR5F1|p75_3|2021-12-15
COG-UK/NORT-YBGIDA|p81_2|2021-12-20
COG-UK/NORT-YBR5X6|p99_2|2021-12-15
COG-UK/NORT-YBR9P6|p112_2|2021-12-15
COG-UK/NORT-YBEYPI|p113_2|2021-12-20
COG-UK/NORT-YBERQX|p114_2|2021-12-21
COG-UK/NORT-YBJGPP|2021-12-27
COG-UK/NORT-YBEQOY|2021-12-22
COG-UK/NORT-YBJ9XO|2021-12-28
COG-UK/NORT-YBMFZI|2021-12-28
COG-UK/NORT-YBKSKB|2021-12-29
COG-UK/NORT-YBEXZT|2021-12-23
COG-UK/NORT-YBK5OX|2021-12-27
COG-UK/NORT-YBEJU9|2021-12-23
COG-UK/NORT-YBK4YT|2021-12-28
COG-UK/NORT-YBJJQE|2021-12-27
COG-UK/NORT-YBMMUZ|2021-12-29
COG-UK/NORT-YBEI5D|2021-12-22
COG-UK/NORT-YBJ6DJ|2021-12-28
COG-UK/NORT-YBJA88|2021-12-23
COG-UK/NORT-YBE1N3|p70_2|2021-12-22
COG-UK/NORT-YBEQR3|2021-12-23
COG-UK/NORT-YBEJXE|p79_2|2021-12-22
COG-UK/NORT-YBK3UM|p87_2|2021-12-29
COG-UK/NORT-YBMFSZ|p117_1|2021-12-28
COG-UK/NORT-YBXUWF|2021-12-31
COG-UK/NORT-YBXTRE|2021-12-31
COG-UK/NORT-YBX1DJ|2021-12-31
COG-UK/NORT-YBT4DH|2022-01-03
COG-UK/NORT-YB1OFY|2022-01-06
COG-UK/NORT-YBOYN4|2021-12-30
COG-UK/NORT-YB1EXW|2022-01-04
COG-UK/NORT-YB1INB|2022-01-05
COG-UK/NORT-YBXOWE|2021-12-30
COG-UK/NORT-YBXT37|p93_2|2021-12-30
COG-UK/NORT-YBABAH|2022-01-15
COG-UK/NORT-YBZGS7|2022-01-12
COG-UK/NORT-YBZ3P7|2022-01-15
COG-UK/NORT-YBZGYK|2022-01-10
COG-UK/NORW-313A34B|2022-01-06
COG-UK/NORW-313B3E4|2022-01-07
COG-UK/NORT-YBZQMC|p49_3|2022-01-13
COG-UK/NORT-YBZZWO|p89_2|2022-01-14
COG-UK/NORW-313CD13|p90_2|2022-01-05
COG-UK/NORT-YBAGPQ|p96_2|2022-01-14
COG-UK/NORT-YBZS4F|p98_2|2022-01-15
COG-UK/NORT-YB3GZZ|2022-01-16
COG-UK/NORT-YB3DE3|2022-01-15
COG-UK/NORT-YB3NI9|2022-01-15
COG-UK/NORT-YB3NZ5|2022-01-16
COG-UK/NORT-YBA61M|p97_2|2022-01-15
COG-UK/NORT-YBH7E3|2022-01-22
COG-UK/NORT-YB9AJS|2022-01-28
COG-UK/NORT-YB6XUC|2022-01-25
COG-UK/NORT-YB9IMI|2022-01-28
COG-UK/NORT-YB6IHW|p117_2|2022-01-25
COG-UK/NORT-YB6D14|2022-01-24
COG-UK/NORT-YBS1U3|2022-01-11
COG-UK/NORT-YNB3ZK7|p111_2|2022-02-05
COG-UK/NORT-YB5X3G|2022-01-18
COG-UK/NORT-YB4O67|2022-01-17
COG-UK/NORT-YB5GZU|2022-01-19
COG-UK/NORT-YBH8FI|p95_2|2022-01-21
COG-UK/NORT-YNBSNWD|p92_2|2022-01-30
COG-UK/NORT-YNBAN7P|2022-02-02
COG-UK/NORT-YNBH3Z4|p86_2|2022-02-09
COG-UK/NORT-YYPUDP|2021-10-18
COG-UK/NORT-YYP1JN|p24_2|2021-10-20
COG-UK/NORT-YYPRIZ|2021-10-19
COG-UK/NORT-YYP5N8|2021-10-22
COG-UK/NORT-YYQEGO|2021-10-24
COG-UK/NORT-YYQCQH|2021-10-25
COG-UK/NORT-YYC6JA|2021-10-18
COG-UK/NORT-YYC1IM|2021-10-18
COG-UK/NORT-YYP74W|2021-10-21
COG-UK/NORT-YYQKZM|2021-10-24
COG-UK/NORT-YYCYAZ|2021-10-17
COG-UK/NORT-YYQ8CF|2021-10-24
COG-UK/NORT-YYQYPK|2021-10-20
COG-UK/NORT-YYQF8T|2021-10-24
COG-UK/NORT-YYPEME|2021-10-20
COG-UK/NORT-YYP3HW|2021-10-20
COG-UK/NORT-YYPG4M|2021-10-20
COG-UK/NORT-YYC7PT|2021-10-18
COG-UK/NORT-YYCUWC|2021-10-18
COG-UK/NORT-YYC8CJ|p72_1|2021-10-17
COG-UK/NORT-YYP5WN|2021-10-21
COG-UK/NORT-YYCU1O|2021-10-17
COG-UK/NORT-YYQ8RI|2021-10-23
COG-UK/NORT-YYP5KZ|2021-10-23
COG-UK/NORT-YYCIH4|2021-10-18
COG-UK/NORT-YYPE13|p25_2|2021-10-20
COG-UK/NORT-YYPYMO|p74_1|2021-10-20
COG-UK/NORT-YYPSA9|p75_1|2021-10-21
COG-UK/NORT-YYQ8N3|p76_1|2021-10-24
COG-UK/NORT-YYQTDP|p80_1|2021-10-25
COG-UK/NORT-YYPSDK|p82_1|2021-10-21
COG-UK/NORT-YYPFKP|p83_1|2021-10-20
COG-UK/NORT-YYQPSK|p84_1|2021-10-25
COG-UK/NORT-YYP9TR|p88_1|2021-10-23
COG-UK/NORT-YYPDYD|p99_1|2021-10-20
COG-UK/NORT-YYQDWA|2021-10-24
COG-UK/NORT-YYC9JZ|2021-10-19
COG-UK/NORT-YBWBIK|2022-01-05
COG-UK/NORT-YBW7IQ|2022-01-07
COG-UK/NORT-YBIEMS|2022-01-09
COG-UK/NORT-YBSE7X|2022-01-10
COG-UK/NORT-YBI988|2022-01-10
COG-UK/NORT-YBSOIZ|p75_4|2022-01-11
COG-UK/NORT-YBIWU3|p78_2|2022-01-08
COG-UK/NORT-YBII6N|p91_2|2022-01-06
COG-UK/NORT-YBSEI9|p94_2|2022-01-10
COG-UK/NORT-YBSCZZ|p110_2|2022-01-12
COG-UK/NORT-YBSRE6|p116_2|2022-01-09
COG-UK/NORT-YNNRBXU|p85_2|2022-02-22
COG-UK/NORT-YBOOHI|2022-01-02
COG-UK/NORT-YBOF5N|2021-12-29
COG-UK/NORT-YBTE8G|2022-01-02
COG-UK/NORT-YBOC55|2022-01-02
COG-UK/NORT-YBOKB1|2021-12-30
COG-UK/NORT-YBTE6Z|2022-01-03
COG-UK/NORT-YBOSNR|2021-12-30
COG-UK/NORT-YBTGIM|2021-12-31
COG-UK/NORT-YBO118|2021-12-30
COG-UK/NORT-YBOFOA|2021-12-30
COG-UK/NORT-YBTJZR|2022-01-03
COG-UK/NORT-YBTNSP|2022-01-02
COG-UK/NORT-YBTR77|p77_2|2021-12-27
COG-UK/NORT-YBOCDC|2021-12-30
COG-UK/NORT-YBS7GJ|2022-01-12
COG-UK/NORW-313A5AC|2022-01-07
COG-UK/NORW-313D1AA|2022-01-09
COG-UK/QEUH-3CE1EF7|p115_2|2022-03-23
COG-UK/OXON-F82289|2021-05-18
COG-UK/OXON-F82377|2021-05-18
COG-UK/OXON-F82368|2021-05-21
COG-UK/OXON-F823FF|2021-05-18
COG-UK/OXON-F8223E|2021-05-21
COG-UK/OXON-F82298|2021-05-21
COG-UK/OXON-F82201|2021-05-18
COG-UK/OXON-F8231D|2021-05-22
COG-UK/OXON-F822F2|2021-05-18
COG-UK/OXON-F82FDD|2021-06-01
COG-UK/OXON-F82AAF|2021-05-29
COG-UK/OXON-F82A27|2021-05-26
COG-UK/OXON-F828D2|2021-06-04
COG-UK/OXON-F832A6|2021-05-24
COG-UK/OXON-F824DE|2021-06-03
COG-UK/OXON-F82C21|2021-05-26
COG-UK/OXON-F8266F|2021-06-05
COG-UK/OXON-F83385|2021-06-01
COG-UK/OXON-F82CA9|2021-05-25
COG-UK/OXON-F8308E|2021-05-25
COG-UK/OXON-F828C3|2021-06-03
COG-UK/OXON-F82896|2021-05-29
COG-UK/OXON-F83006|2021-06-01
COG-UK/OXON-F82E85|2021-05-29
COG-UK/OXON-F82B8E|2021-05-29
COG-UK/OXON-F832F1|2021-05-23
COG-UK/OXON-F82CE5|2021-06-01
COG-UK/OXON-F8275D|2021-06-02
COG-UK/OXON-F82975|2021-05-26
COG-UK/OXON-F82517|2021-06-05
COG-UK/OXON-F824B0|2021-06-05
COG-UK/OXON-F82E1C|2021-05-30
COG-UK/OXON-F8274E|2021-06-04
COG-UK/OXON-F825BD|2021-06-05
COG-UK/OXON-F82D3D|2021-06-02
COG-UK/OXON-F82F82|2021-06-01
COG-UK/OXON-F83358|2021-05-24
COG-UK/OXON-F82FCE|2021-05-31
COG-UK/OXON-F8259F|p17_1|2021-06-04
COG-UK/OXON-F824FC|p100_1|2021-05-31
COG-UK/OXON-F8373E|2021-06-05
COG-UK/OXON-F8382C|2021-06-11
COG-UK/OXON-F8390B|2021-06-12
COG-UK/OXON-F839FC|2021-06-11
COG-UK/OXON-F836AA|2021-06-09
COG-UK/OXON-F8369B|2021-06-06
COG-UK/OXON-F839A1|2021-06-08
COG-UK/OXON-F834EC|2021-06-11
COG-UK/OXON-F83A53|2021-06-12
COG-UK/OXON-F836F5|2021-06-08
COG-UK/OXON-F8365F|2021-06-11
COG-UK/OXON-F834FB|2021-06-07
COG-UK/OXON-F839DE|2021-06-08
COG-UK/OXON-F838A4|2021-06-06
COG-UK/OXON-F83A62|2021-06-07
COG-UK/OXON-F85286|2021-06-12
COG-UK/OXON-F8516B|2021-06-10
COG-UK/OXON-F84E0B|2021-06-14
COG-UK/OXON-F84EFC|2021-06-16
COG-UK/OXON-F84EDE|2021-06-16
COG-UK/OXON-F84D86|2021-06-16
COG-UK/OXON-F84D2C|2021-06-14
COG-UK/OXON-F84F9F|2021-06-14
COG-UK/OXON-F84D59|2021-06-17
COG-UK/OXON-F851F2|2021-06-15
COG-UK/OXON-F84E38|2021-06-18
COG-UK/OXON-F88502|p15_1|2021-06-23
COG-UK/OXON-F88739|2021-06-25
COG-UK/OXON-F87ECC|2021-06-24
COG-UK/OXON-F88520|2021-06-24
COG-UK/OXON-F87D92|2021-06-24
COG-UK/OXON-F88809|2021-06-19
COG-UK/OXON-F882A1|2021-06-24
COG-UK/OXON-F87FE7|2021-06-21
COG-UK/OXON-F88238|2021-06-24
COG-UK/OXON-F880A7|2021-06-19
COG-UK/OXON-F882ED|2021-06-18
COG-UK/OXON-F88784|2021-06-19
COG-UK/OXON-F886D2|2021-06-23
COG-UK/OXON-F8870C|2021-06-24
COG-UK/OXON-F8C1BF|2021-06-29
COG-UK/OXON-FA0874|2021-06-25
COG-UK/OXON-F8BE7D|2021-06-28
COG-UK/OXON-F8C2BC|2021-06-28
COG-UK/OXON-F8C52C|2021-07-02
COG-UK/OXON-F8CB57|2021-06-30
COG-UK/OXON-F8C771|2021-07-01
COG-UK/OXON-F8C911|2021-07-01
COG-UK/OXON-F8C708|2021-06-28
COG-UK/OXON-F8C137|2021-06-28
COG-UK/OXON-F8C54A|2021-06-26
COG-UK/OXON-FA080B|2021-06-30
COG-UK/OXON-F8C97B|2021-07-01
COG-UK/OXON-F8BFB6|2021-06-30
COG-UK/OXON-F8BED7|2021-06-28
COG-UK/OXON-F8C401|2021-06-27
COG-UK/OXON-FA06E3|p19_1|2021-06-30
COG-UK/OXON-F8C5B3|p44_1|2021-06-28
COG-UK/OXON-F8C3B9|p100_2|2021-06-28
COG-UK/OXON-FA2CA3|2021-07-05
COG-UK/OXON-FA2A5E|2021-07-04
COG-UK/OXON-FA2E8F|2021-07-05
COG-UK/OXON-FA371A|2021-07-07
COG-UK/OXON-FA2D73|2021-07-06
COG-UK/OXON-FA31A3|2021-07-06
COG-UK/OXON-FA303D|2021-07-06
COG-UK/OXON-FA0FF7|2021-07-09
COG-UK/OXON-FA3DDC|2021-07-08
COG-UK/OXON-FA3B0F|2021-07-07
COG-UK/OXON-FA320A|2021-07-07
COG-UK/OXON-FA346E|2021-07-03
COG-UK/OXON-FA347D|2021-07-02
COG-UK/OXON-FA103F|2021-07-08
COG-UK/OXON-FA14AC|2021-07-08
COG-UK/OXON-FA3B69|p43_1|2021-07-08
COG-UK/OXON-FA12A2|p101_1|2021-07-08
COG-UK/OXON-FA36B3|p102_1|2021-07-03
COG-UK/OXON-FA3E60|2021-07-08
COG-UK/OXON-FA3D36|2021-07-08
COG-UK/OXON-FA538D|2021-07-13
COG-UK/OXON-FA5921|2021-07-12
COG-UK/OXON-FA5C64|2021-07-15
COG-UK/OXON-FA5718|2021-07-15
COG-UK/OXON-FA4096|2021-07-14
COG-UK/OXON-FA3F9A|p45_1|2021-07-16
COG-UK/OXON-FA5FB6|2021-07-17
COG-UK/OXON-FA5EAA|2021-07-17
COG-UK/OXON-FA52DB|2021-07-16
COG-UK/OXON-FA4A89|2021-07-15
COG-UK/OXON-FA4078|2021-07-15
COG-UK/OXON-FA55C3|p28_1|2021-07-16
COG-UK/OXON-FA4C74|p40_1|2021-07-14
COG-UK/OXON-FA4209|p41_1|2021-07-13
COG-UK/OXON-FA96EA|2021-07-12
COG-UK/OXON-FA9107|2021-07-10
COG-UK/OXON-FA94D1|2021-07-12
COG-UK/OXON-FA993C|p42_1|2021-07-11

## Sheet: ED Figure 3c
COG-IDs	post-aligned consensus sequences can be found on Figshare: https://figshare.com/s/acdaf46f87e0f9874e38; sequence_data/ba1_tree_seqs.txt
COG-UK/NORT-YYHIOT|2021-11-29
COG-UK/NORT-YYHWQZ|2021-11-29
COG-UK/NORT-YY65QC|2021-12-03
COG-UK/NORT-YY63JA|2021-12-04
COG-UK/NORT-YY9G7Y|2021-12-07
COG-UK/NORT-YY9IQO|2021-12-08
COG-UK/NORT-YY9EP9|2021-12-05
COG-UK/NORT-YY9ZKS|2021-12-08
COG-UK/NORT-YY9CP5|2021-12-07
COG-UK/NORT-YY9SH1|2021-12-07
COG-UK/NORT-YY9OZN|2021-12-07
COG-UK/NORT-YY9GNZ|2021-12-06
COG-UK/NORT-YBBZNN|2021-12-10
COG-UK/NORT-YBBAU6|2021-12-08
COG-UK/NORT-YBB781|2021-12-10
COG-UK/NORT-YBB4JT|2021-12-09
COG-UK/NORT-YBBSQM|2021-12-10
COG-UK/NORT-YBBS3W|2021-12-10
COG-UK/NORT-YBBU1F|2021-12-10
COG-UK/NORT-YBB7EO|2021-12-10
COG-UK/NORT-YBB37J|2021-12-08
COG-UK/NORT-YBBIW9|2021-12-09
COG-UK/NORT-YBBHET|2021-12-09
COG-UK/NORT-YBBS41|2021-12-10
COG-UK/NORT-YBBAF5|2021-12-11
COG-UK/NORT-YBB3QE|2021-12-08
COG-UK/NORT-YBB1YM|2021-12-10
COG-UK/NORT-YBRQKI|2021-12-16
COG-UK/NORT-YBRBQ4|2021-12-14
COG-UK/NORT-YBRN6A|2021-12-14
COG-UK/NORT-YBRRJB|2021-12-15
COG-UK/NORT-YBRNT1|2021-12-15
COG-UK/NORT-YBRCA4|2021-12-13
COG-UK/NORT-YBRNGJ|2021-12-14
COG-UK/NORT-YBD69H|2021-12-15
COG-UK/NORT-YBD63E|2021-12-14
COG-UK/NORT-YBEB7U|2021-12-21
COG-UK/NORT-YBF3KE|2021-12-19
COG-UK/NORT-YBFDC4|2021-12-17
COG-UK/NORT-YBFCZ4|2021-12-18
COG-UK/NORT-YBG9XS|2021-12-21
COG-UK/NORT-YBFK3A|2021-12-17
COG-UK/NORT-YBR6BZ|2021-12-15
COG-UK/NORT-YBEYA6|2021-12-23
COG-UK/NORT-YBR7HB|2021-12-17
COG-UK/NORT-YBFB3B|2021-12-16
COG-UK/NORT-YBFNUC|2021-12-17
COG-UK/NORT-YBGJ9M|2021-12-21
COG-UK/NORT-YBGDQW|2021-12-20
COG-UK/NORT-YBGW4K|2021-12-20
COG-UK/NORT-YBRST6|2021-12-17
COG-UK/NORT-YBG9P4|2021-12-20
COG-UK/NORT-YBR1AW|2021-12-17
COG-UK/NORT-YBFAQB|2021-12-20
COG-UK/NORT-YBGY6S|2021-12-21
COG-UK/NORT-YBGATA|2021-12-21
COG-UK/NORT-YBRIR4|2021-12-16
COG-UK/NORT-YBGPFH|2021-12-20
COG-UK/NORT-YBF3T3|2021-12-20
COG-UK/NORT-YBFCUN|2021-12-17
COG-UK/NORT-YBGTN6|2021-12-22
COG-UK/NORT-YBF5IX|2021-12-20
COG-UK/NORT-YBFF45|2021-12-16
COG-UK/NORT-YBFMHT|p118_1|2021-12-16
COG-UK/NORT-YBFQND|p119_1|2021-12-16
COG-UK/NORT-YBFWD5|p120_1|2021-12-19
COG-UK/NORT-YBGE87|p121_1|2021-12-20
COG-UK/NORT-YBR1TN|p122_1|2021-12-17
COG-UK/NORT-YBR6X5|p123_1|2021-12-17
COG-UK/NORT-YBGOIA|2021-12-21
COG-UK/NORT-YBG1XD|2021-12-20
COG-UK/NORT-YBRZT7|2021-12-17
COG-UK/NORT-YBJJMQ|2021-12-27
COG-UK/NORT-YBEU97|2021-12-21
COG-UK/NORT-YBES6H|2021-12-22
COG-UK/NORT-YBJQQD|2021-12-27
COG-UK/NORT-YBJXJC|2021-12-27
COG-UK/NORT-YBESX5|2021-12-20
COG-UK/NORT-YBJQB7|2021-12-27
COG-UK/NORT-YBJ1CD|2021-12-28
COG-UK/NORT-YBKYWN|2021-12-27
COG-UK/NORT-YBEMJ1|2021-12-23
COG-UK/NORT-YBESQ7|2021-12-22
COG-UK/NORT-YBKN1R|2021-12-27
COG-UK/NORT-YBJEWH|2021-12-27
COG-UK/NORT-YBEWX7|2021-12-23
COG-UK/NORT-YBKWC9|2021-12-28
COG-UK/NORT-YBJ3AD|2021-12-27
COG-UK/NORT-YBJID1|2021-12-28
COG-UK/NORT-YBJSJF|2021-12-29
COG-UK/NORT-YBJZPH|2021-12-22
COG-UK/NORT-YBJW8M|2021-12-28
COG-UK/NORT-YBJORI|2021-12-28
COG-UK/NORT-YBJAT1|2021-12-23
COG-UK/NORT-YBJUDW|2021-12-28
COG-UK/NORT-YBKBYK|2021-12-27
COG-UK/NORT-YBKWH6|2021-12-23
COG-UK/NORT-YBJ166|2021-12-22
COG-UK/NORT-YBJ4RM|2021-12-27
COG-UK/NORT-YBM8KQ|2021-12-28
COG-UK/NORT-YBMRR7|2021-12-28
COG-UK/NORT-YBK6K3|2021-12-29
COG-UK/NORT-YBJJPK|2021-12-27
COG-UK/NORT-YBMGN9|2021-12-29
COG-UK/NORT-YBKZZF|2021-12-29
COG-UK/NORT-YBESJ8|2021-12-23
COG-UK/NORT-YBJO4E|2021-12-28
COG-UK/NORT-YBMEKP|p124_1|2021-12-28
COG-UK/NORT-YBJH8D|2021-12-28
COG-UK/NORT-YB1ZN9|2022-01-06
COG-UK/NORT-YBXHYF|2021-12-30
COG-UK/NORT-YB11EA|2022-01-04
COG-UK/NORT-YB1X87|2022-01-04
COG-UK/NORT-YBT4T9|2022-01-04
COG-UK/NORT-YBX7D6|2021-12-30
COG-UK/NORT-YB18C5|2022-01-03
COG-UK/NORT-YB1AHJ|2022-01-06
COG-UK/NORT-YB1S3T|2022-01-05
COG-UK/NORT-YBX64Q|2021-12-31
COG-UK/NORT-YB1TKI|2022-01-05
COG-UK/NORT-YB1O4I|2022-01-05
COG-UK/NORT-YBX51B|2021-12-30
COG-UK/NORT-YB1P6O|p125_1|2022-01-05
COG-UK/NORT-YBT5HE|p126_1|2022-01-04
COG-UK/NORT-YBT5KP|p127_1|2022-01-04
COG-UK/NORT-YBTWUB|p128_1|2022-01-03
COG-UK/NORT-YBX4AS|p129_1|2021-12-31
COG-UK/NORT-YBZ6NQ|2022-01-14
COG-UK/NORT-YBZRIB|2022-01-12
COG-UK/NORT-YBZPCM|2022-01-14
COG-UK/NORT-YBA1WU|2022-01-16
COG-UK/NORT-YBAD3A|2022-01-14
COG-UK/NORT-YBZ4TU|2022-01-15
COG-UK/NORT-YBZ8MU|2022-01-13
COG-UK/NORW-313B0AF|2022-01-10
COG-UK/NORT-YBA1SX|2022-01-16
COG-UK/NORT-YBZA5B|2022-01-14
COG-UK/NORW-3137CF2|2022-01-05
COG-UK/NORT-YBZ6SF|2022-01-13
COG-UK/NORW-3137B9F|2022-01-06
COG-UK/NORW-3137C01|2022-01-11
COG-UK/NORT-YBAFF9|2022-01-15
COG-UK/NORT-YBACPE|2022-01-15
COG-UK/NORT-YBACIZ|2022-01-15
COG-UK/NORW-313D5B4|2022-01-10
COG-UK/NORT-YBZGUD|2022-01-13
COG-UK/NORT-YBABHW|2022-01-14
COG-UK/NORT-YBZJ3W|2022-01-12
COG-UK/NORT-YBAQXN|p118_2|2022-01-14
COG-UK/NORT-YBAPOY|p119_2|2022-01-14
COG-UK/NORT-YBAZFP|p120_2|2022-01-16
COG-UK/NORT-YBAXKM|p122_2|2022-01-14
COG-UK/NORT-YBAJF5|p130_1|2022-01-14
COG-UK/NORT-YBAN4Z|p131_1|2022-01-14
COG-UK/NORT-YBAZ8J|p132_1|2022-01-16
COG-UK/NORT-YBZT7R|p133_1|2022-01-12
COG-UK/NORW-31378F6|p134_1|2022-01-08
COG-UK/NORW-313BEA1|p135_1|2022-01-10
COG-UK/NORT-YBAE5X|2022-01-14
COG-UK/NORW-313C0F3|2022-01-11
COG-UK/NORT-YBA97W|2022-01-17
COG-UK/NORT-YB3CB6|2022-01-17
COG-UK/NORT-YB3C6D|2022-01-17
COG-UK/NORT-YB3FZA|2022-01-18
COG-UK/NORT-YB3Y18|2022-01-16
COG-UK/NORT-YB3CMK|p136_1|2022-01-17
COG-UK/NORT-YB3FMT|p137_1|2022-01-17
COG-UK/NORT-YB3JF3|p138_1|2022-01-16
COG-UK/NORT-YB3K8W|p139_1|2022-01-18
COG-UK/NORT-YB7HRY|2022-01-23
COG-UK/NORT-YBHH5U|2022-01-21
COG-UK/NORT-YBHKNA|2022-01-19
COG-UK/NORT-YB7NXR|2022-01-24
COG-UK/NORT-YBH3BM|2022-01-21
COG-UK/NORT-YB7Q4B|2022-01-24
COG-UK/NORT-YB7BSS|2022-01-24
COG-UK/NORT-YB79TN|2022-01-24
COG-UK/NORT-YBHOGK|2022-01-22
COG-UK/NORT-YB7H84|2022-01-24
COG-UK/NORT-YB7KTZ|2022-01-22
COG-UK/NORT-YB7NZU|2022-01-23
COG-UK/NORT-YB78PD|2022-01-23
COG-UK/NORT-YB73S6|2022-01-24
COG-UK/NORT-YB7GY6|2022-01-23
COG-UK/NORT-YB7JHN|2022-01-23
COG-UK/NORT-YB7TFJ|2022-01-24
COG-UK/NORT-YB7PRX|2022-01-24
COG-UK/NORT-YB7HO8|2022-01-23
COG-UK/NORT-YBH5IY|2022-01-21
COG-UK/NORT-YB7WUJ|p121_2|2022-01-25
COG-UK/NORT-YBH418|p123_2|2022-01-20
COG-UK/NORT-YB7GME|p124_2|2022-01-24
COG-UK/NORT-YB79WH|p140_1|2022-01-24
COG-UK/NORT-YB7NKQ|p141_1|2022-01-23
COG-UK/NORT-YB7NR4|p142_1|2022-01-24
COG-UK/NORT-YB7PH6|p143_1|2022-01-24
COG-UK/NORT-YBHKF1|p144_1|2022-01-17
COG-UK/NORT-YBHMAK|p145_1|2022-01-18
COG-UK/NORT-YBH6PQ|2022-01-22
COG-UK/NORT-YB7K79|2022-01-23
COG-UK/NORT-YBH4J4|2022-01-22
COG-UK/NORT-YB7AYC|2022-01-24
COG-UK/NORT-YB676E|2022-01-26
COG-UK/NORT-YB6OC4|2022-01-25
COG-UK/NORT-YB6M4N|2022-01-26
COG-UK/NORT-YB9T61|2022-01-27
COG-UK/NORT-YB9KTU|2022-01-26
COG-UK/NORT-YB9WS9|2022-01-28
COG-UK/NORT-YB981W|2022-01-26
COG-UK/NORT-YB66TB|2022-01-27
COG-UK/NORT-YB9PXI|2022-01-27
COG-UK/NORT-YB6QJN|2022-01-26
COG-UK/NORT-YB65BF|2022-01-27
COG-UK/NORT-YB95QJ|2022-01-27
COG-UK/NORT-YB9DQB|2022-01-26
COG-UK/NORT-YB9KSJ|2022-01-27
COG-UK/NORT-YB65IH|2022-01-27
COG-UK/NORT-YB6QUP|2022-01-25
COG-UK/NORT-YB9B7R|p146_1|2022-01-26
COG-UK/NORT-YB9GFO|p147_1|2022-01-26
COG-UK/NORT-YB9HNY|p148_1|2022-01-28
COG-UK/NORT-YB9M3N|p149_1|2022-01-27
COG-UK/NORT-YB657C|p204_1|2022-01-26
COG-UK/NORT-YB6O9U|p205_1|2022-01-25
COG-UK/NORT-YB634W|2022-01-26
COG-UK/NORT-YNYN7B|2022-01-28
COG-UK/NORT-YNYGH9|2022-01-28
COG-UK/NORT-YB6REQ|2022-01-24
COG-UK/NORT-YNYF3G|p150_1|2022-01-28
COG-UK/NORT-YB6NO9|p206_1|2022-01-21
COG-UK/NORT-YBSU7R|2022-01-11
COG-UK/NORT-YNB3JY9|2022-02-05
COG-UK/NORT-YNB3Z6W|2022-02-06
COG-UK/NORT-YNB3RCC|2022-02-05
COG-UK/NORT-YNBAZTO|2022-02-04
COG-UK/NORT-YNB4NAU|2022-02-07
COG-UK/NORT-YNB3361|2022-02-06
COG-UK/NORT-YNB3QIX|2022-02-04
COG-UK/NORT-YNB4BQJ|2022-02-07
COG-UK/NORT-YNB4GYY|2022-02-08
COG-UK/NORT-YNB33FF|2022-02-06
COG-UK/NORT-YNBS6QW|2022-01-31
COG-UK/NORT-YNB4BBD|2022-02-08
COG-UK/NORT-YNBZBS6|2022-01-31
COG-UK/NORT-YNB4YPC|2022-02-06
COG-UK/NORT-YNB4BEI|2022-02-07
COG-UK/NORT-YNB3XOA|p131_2|2022-02-06
COG-UK/NORT-YNB4DW4|p133_2|2022-02-06
COG-UK/NORT-YNBA5GD|p134_2|2022-02-04
COG-UK/NORT-YNB34Q1|p151_2|2022-02-07
COG-UK/NORT-YNB3QXH|p152_2|2022-02-04
COG-UK/NORT-YNBAAMH|p153_2|2022-02-04
COG-UK/NORT-YB46CW|2022-01-18
COG-UK/NORT-YB5AW8|2022-01-19
COG-UK/NORT-YB5DBD|2022-01-18
COG-UK/NORT-YB5D9G|2022-01-18
COG-UK/NORT-YB51SJ|2022-01-19
COG-UK/NORT-YB4WMY|2022-01-18
COG-UK/NORT-YB5JO6|2022-01-18
COG-UK/NORT-YB5OJG|2022-01-19
COG-UK/NORT-YB5PO4|2022-01-19
COG-UK/NORT-YB45GD|2022-01-18
COG-UK/NORT-YB46FN|2022-01-17
COG-UK/NORT-YB5B6K|2022-01-18
COG-UK/NORT-YB4TEJ|2022-01-17
COG-UK/NORT-YB54HI|p154_1|2022-01-21
COG-UK/NORT-YB55BM|p155_1|2022-01-19
COG-UK/NORT-YB59XM|p156_1|2022-01-20
COG-UK/NORT-YB5GSI|p157_1|2022-01-18
COG-UK/NORT-YB5MEP|p158_1|2022-01-18
COG-UK/NORT-YB546T|p207_1|2022-01-20
COG-UK/NORT-YBHNKO|2022-01-20
COG-UK/NORT-YNBSMBB|2022-01-31
COG-UK/NORT-YNBS3Q3|2022-02-01
COG-UK/NORT-YNBSDXP|2022-01-31
COG-UK/NORT-YNBQNK|2022-01-30
COG-UK/NORT-YNBSAC6|2022-02-01
COG-UK/NORT-YNBS3RP|2022-01-31
COG-UK/NORT-YNBSAH7|2022-01-31
COG-UK/NORT-YNBI7UC|2022-01-28
COG-UK/NORT-YNBSIU1|2022-01-31
COG-UK/NORT-YNBC9T|2022-01-28
COG-UK/NORT-YNBSA9Z|2022-01-31
COG-UK/NORT-YNBSUGX|p126_2|2022-02-01
COG-UK/NORT-YNBS1NA|p128_2|2022-02-01
COG-UK/NORT-YNBSQ15|p129_2|2022-02-01
COG-UK/NORT-YNBCDK|p159_1|2022-01-29
COG-UK/NORT-YNBIHWM|p160_1|2022-01-30
COG-UK/NORT-YNBS4H5|p161_1|2022-01-31
COG-UK/NORT-YNBS76W|p162_2|2022-01-31
COG-UK/NORT-YNBSFHO|p163_1|2022-01-30
COG-UK/NORT-YNBWGH|p164_1|2022-01-29
COG-UK/NORT-YNBSEQK|p208_1|2022-01-30
COG-UK/NORT-YNBSZE8|p209_1|2022-01-31
COG-UK/NORT-YNBA84Q|2022-02-03
COG-UK/NORT-YNBA1BS|2022-02-03
COG-UK/NORT-YNBAFF5|2022-02-02
COG-UK/NORT-YNBZDSH|2022-02-01
COG-UK/NORT-YNBZ9E7|2022-02-02
COG-UK/NORT-YNBZDMU|2022-02-02
COG-UK/NORT-YNBZG5X|2022-02-01
COG-UK/NORT-YNBZ3UC|2022-02-03
COG-UK/NORT-YNBZOX6|2022-02-01
COG-UK/NORT-YNBZFQM|2022-02-01
COG-UK/NORT-YNBAP1A|2022-02-04
COG-UK/NORT-YNBZJHK|2022-02-01
COG-UK/NORT-YNBAF9G|2022-02-03
COG-UK/NORT-YNBATNI|2022-02-04
COG-UK/NORT-YNBZXAC|p125_2|2022-02-01
COG-UK/NORT-YNBAEU5|p165_1|2022-02-03
COG-UK/NORT-YNBAGMQ|p166_2|2022-02-02
COG-UK/NORT-YNBANRY|p167_2|2022-02-02
COG-UK/NORT-YNBZ3WK|p168_1|2022-02-02
COG-UK/NORT-YNBZF3W|p169_2|2022-02-02
COG-UK/NORT-YNBZDZ4|p202_1|2022-02-01
COG-UK/NORT-YNBA18K|2022-02-03
COG-UK/NORT-YNBZTK8|2022-02-02
COG-UK/NORT-YNB4SOX|2022-02-07
COG-UK/NORT-YNB4PQ7|2022-02-07
COG-UK/NORT-YNB4IUK|2022-02-08
COG-UK/NORT-YNB4K3J|2022-02-07
COG-UK/NORT-YNB4PGP|2022-02-07
COG-UK/NORT-YNB4ZE9|2022-02-07
COG-UK/NORT-YNB4SEY|2022-02-08
COG-UK/NORT-YNB4ZXT|p135_2|2022-02-07
COG-UK/NORT-YNB7J9A|2022-02-10
COG-UK/NORT-YNB7C6Z|2022-02-10
COG-UK/NORT-YNBH56K|2022-02-09
COG-UK/NORT-YNBH77K|2022-02-09
COG-UK/NORT-YNB7XEB|2022-02-08
COG-UK/NORT-YNB7NG1|2022-02-08
COG-UK/NORT-YNBHZZH|2022-02-09
COG-UK/NORT-YNBHQCH|2022-02-08
COG-UK/NORT-YNB7GMR|p170_1|2022-02-10
COG-UK/NORT-YNB7PSG|p171_1|2022-02-09
COG-UK/NORT-YNBH9ZW|p172_2|2022-02-10
COG-UK/NORT-YNBHHJW|p173_1|2022-02-09
COG-UK/NORT-YNBHIZ6|p174_1|2022-02-08
COG-UK/NORT-YNBHPYI|2022-02-09
COG-UK/NORT-YNBHQNO|2022-02-08
COG-UK/NORT-YNB6AG4|2022-02-14
COG-UK/NORT-YNB9BIO|2022-02-14
COG-UK/NORT-YNB6YN4|2022-02-11
COG-UK/NORT-YNB6PXU|2022-02-12
COG-UK/NORT-YNB66MK|2022-02-14
COG-UK/NORT-YNB6R1I|2022-02-11
COG-UK/NORT-YNB7T9O|2022-02-11
COG-UK/NORT-YNB66U3|2022-02-14
COG-UK/NORT-YNB61IB|2022-02-12
COG-UK/NORT-YNB6JYI|2022-02-11
COG-UK/NORT-YNB6QW8|2022-02-12
COG-UK/NORT-YNB6NGO|2022-02-12
COG-UK/NORT-YNB9F9A|2022-02-14
COG-UK/NORT-YNB6PRJ|2022-02-11
COG-UK/NORT-YNB6OQ1|2022-02-13
COG-UK/NORT-YNB69B7|2022-02-13
COG-UK/NORT-YNB6XIR|2022-02-13
COG-UK/NORT-YNB9NJE|2022-02-15
COG-UK/NORT-YNB6S1D|2022-02-13
COG-UK/NORT-YNB6CWJ|2022-02-12
COG-UK/NORT-YNB9G3D|2022-02-14
COG-UK/NORT-YNB6Y6B|2022-02-12
COG-UK/NORT-YNB7OHZ|2022-02-11
COG-UK/NORT-YNB6OGN|2022-02-13
COG-UK/NORT-YNB7UHW|2022-02-10
COG-UK/NORT-YNB7U1E|2022-02-11
COG-UK/NORT-YNB6Y99|p130_2|2022-02-10
COG-UK/NORT-YNB6BUS|p138_2|2022-02-12
COG-UK/NORT-YNB6A3U|p144_2|2022-02-14
COG-UK/NORT-YNB9D5N|p145_2|2022-02-14
COG-UK/NORT-YNB6Z9E|p158_2|2022-02-13
COG-UK/NORT-YNB6X61|p175_1|2022-02-12
COG-UK/NORT-YNB74R6|p176_1|2022-02-10
COG-UK/NORT-YNB75R7|p177_1|2022-02-09
COG-UK/NORT-YNB7T1K|p178_1|2022-02-11
COG-UK/NORT-YNB9FWQ|p210_1|2022-02-14
COG-UK/NORT-YNB9YNA|p211_1|2022-02-14
COG-UK/NORT-YNB7AAZ|2022-02-10
COG-UK/NORT-YNB6BCF|2022-02-12
COG-UK/NORT-YNB9888|2022-02-15
COG-UK/NORT-YNB9ENO|2022-02-15
COG-UK/NORT-YNNYM3H|2022-02-14
COG-UK/NORT-YNNDBED|2022-02-19
COG-UK/NORT-YNNDRBQ|2022-02-19
COG-UK/NORT-YNNB9BZ|2022-02-19
COG-UK/NORT-YNNYP6O|2022-02-14
COG-UK/NORT-YNNYO8H|2022-02-15
COG-UK/NORT-YNNDF61|2022-02-20
COG-UK/NORT-YNNBQA3|2022-02-16
COG-UK/NORT-YNNYQYC|2022-02-13
COG-UK/NORT-YNNB56Y|2022-02-19
COG-UK/NORT-YNNYSI3|2022-02-15
COG-UK/NORT-YNNBUHC|2022-02-18
COG-UK/NORT-YNNYTXM|2022-02-15
COG-UK/NORT-YNNBF5H|2022-02-16
COG-UK/NORT-YNNDN9U|p212_1|2022-02-19
COG-UK/NORT-YNNDYCH|2022-02-19
COG-UK/NORT-YNNY9RU|2022-02-16
COG-UK/NORT-YNNYT4W|2022-02-15
COG-UK/NORT-YNNYOE4|2022-02-13
COG-UK/NORT-YNNBX51|2022-02-18
COG-UK/NORT-YNNB9X5|2022-02-18
COG-UK/NORT-YNNB4RS|2022-02-17
COG-UK/NORT-YNNYCOP|2022-02-13
COG-UK/NORT-YNNYOA3|2022-02-15
COG-UK/NORT-YNNYM5A|2022-02-13
COG-UK/NORT-YNNY76Y|2022-02-15
COG-UK/NORT-YNNYHN4|2022-02-16
COG-UK/NORT-YNNBFQZ|p132_2|2022-02-15
COG-UK/NORT-YNNYMJ7|p136_2|2022-02-14
COG-UK/NORT-YNNYCYQ|p137_2|2022-02-14
COG-UK/NORT-YNNBA3P|p157_2|2022-02-18
COG-UK/NORT-YNNDBAN|p179_1|2022-02-19
COG-UK/NORT-YNNB9GP|p206_2|2022-02-18
COG-UK/NORT-YBIN47|2022-01-08
COG-UK/NORT-YBW469|2022-01-09
COG-UK/NORT-YBWBDX|2022-01-05
COG-UK/NORT-YBIEXQ|2022-01-09
COG-UK/NORT-YBW3B5|2022-01-06
COG-UK/NORT-YBW5DI|2022-01-08
COG-UK/NORT-YBWE7U|p152_1|2022-01-08
COG-UK/NORT-YBICM1|p153_1|2022-01-08
COG-UK/NORT-YBWYBW|p166_1|2022-01-06
COG-UK/NORT-YBIDAY|p167_1|2022-01-08
COG-UK/NORT-YBWGUJ|p180_1|2022-01-07
COG-UK/NORT-YBINXW|2022-01-07
COG-UK/NORT-YBSQ9F|2022-01-10
COG-UK/NORT-YBIX5Q|2022-01-08
COG-UK/NORT-YBSY1P|2022-01-11
COG-UK/NORT-YBSKI7|2022-01-10
COG-UK/NORT-YBSOCK|2022-01-12
COG-UK/NORT-YBI7P7|2022-01-07
COG-UK/NORT-YBIQ7M|2022-01-05
COG-UK/NORT-YBSCS3|2022-01-11
COG-UK/NORT-YBSNRE|2022-01-09
COG-UK/NORT-YBIQK1|2022-01-06
COG-UK/NORT-YBIO7J|2022-01-05
COG-UK/NORT-YBSE4I|p151_1|2022-01-10
COG-UK/NORT-YBI5Q7|p169_1|2022-01-07
COG-UK/NORT-YNNR1U3|2022-02-23
COG-UK/NORT-YNNRPYF|2022-02-22
COG-UK/NORT-YNNR7P5|2022-02-23
COG-UK/NORT-YNNFBCZ|p181_1|2022-02-25
COG-UK/NORT-YNNFYSD|2022-02-25
COG-UK/NORT-YNNFBQU|2022-02-25
COG-UK/NORT-YNNR788|2022-02-24
COG-UK/NORT-YNNRIB5|2022-02-23
COG-UK/NORT-YNNRSHD|2022-02-24
COG-UK/NORT-YNNRJ1R|2022-02-22
COG-UK/NORT-YNNFKXE|2022-02-25
COG-UK/NORT-YNNRH75|2022-02-22
COG-UK/NORT-YNNFN8Y|2022-02-24
COG-UK/NORT-YNNFU6Y|2022-02-26
COG-UK/NORT-YNNFWRW|2022-02-26
COG-UK/NORT-YNNR9AN|2022-02-25
COG-UK/NORT-YNNR9O1|2022-02-24
COG-UK/NORT-YNNFPUH|2022-02-25
COG-UK/NORT-YNNFQYN|2022-02-26
COG-UK/NORT-YNNRWST|p146_2|2022-02-23
COG-UK/NORT-YNNFQ9D|p148_2|2022-02-25
COG-UK/NORT-YNNFJ1N|p149_2|2022-02-24
COG-UK/NORT-YNNFPCM|p159_2|2022-02-25
COG-UK/NORT-YNNFG8H|p164_2|2022-02-24
COG-UK/NORT-YNNFMR7|p182_1|2022-02-25
COG-UK/NORT-YNNRKI7|p183_1|2022-02-23
COG-UK/NORT-YNNRU9Y|p184_1|2022-02-24
COG-UK/NORT-YNNRUB7|p204_2|2022-02-23
COG-UK/NORT-YNNR9XI|p207_2|2022-02-23
COG-UK/NORT-YNNDJN8|2022-02-20
COG-UK/NORT-YNNDJA4|2022-02-19
COG-UK/NORT-YNND9YI|2022-02-22
COG-UK/NORT-YNNDUT6|2022-02-20
COG-UK/NORT-YNNDAYH|2022-02-22
COG-UK/NORT-YNNDWMK|2022-02-20
COG-UK/NORT-YNNDT5C|2022-02-20
COG-UK/NORT-YNNRYPA|2022-02-22
COG-UK/NORT-YNND3O4|2022-02-22
COG-UK/NORT-YNNRDTC|2022-02-21
COG-UK/NORT-YNNDK9M|2022-02-20
COG-UK/NORT-YNNRY8R|2022-02-21
COG-UK/NORT-YNNDXHC|2022-02-20
COG-UK/NORT-YNND9UQ|2022-02-22
COG-UK/NORT-YNNDTQ8|2022-02-21
COG-UK/NORT-YNNDK6P|p139_2|2022-02-19
COG-UK/NORT-YNNDMDD|p140_2|2022-02-19
COG-UK/NORT-YNNDJMI|p141_2|2022-02-18
COG-UK/NORT-YNND6H7|p142_2|2022-02-21
COG-UK/NORT-YNND5HY|p143_2|2022-02-20
COG-UK/NORT-YNND8Z6|p185_1|2022-02-19
COG-UK/NORT-YNNDGJH|p186_1|2022-02-19
COG-UK/NORT-YNNDZDZ|p187_1|2022-02-22
COG-UK/NORT-YNNRG4Z|p188_1|2022-02-21
COG-UK/NORT-YNNRNX1|p205_2|2022-02-22
COG-UK/NORT-YNND1BY|2022-02-20
COG-UK/NORT-YNNRN45|2022-02-21
COG-UK/NORT-YNNG3AR|p128_3|2022-03-01
COG-UK/NORT-YNNGXEX|2022-02-28
COG-UK/NORT-YNNGIEJ|2022-02-27
COG-UK/NORT-YNNG87C|2022-02-27
COG-UK/NORT-YNNF4H7|2022-02-27
COG-UK/NORT-YNNGF1R|2022-02-27
COG-UK/NORT-YNNF4C6|2022-02-26
COG-UK/NORT-YNNGENN|2022-02-27
COG-UK/NORT-YNNGBFD|2022-02-27
COG-UK/NORT-YNNG34Y|2022-02-28
COG-UK/NORT-YNNGTSO|2022-02-28
COG-UK/NORT-YNNGR5U|2022-02-28
COG-UK/NORT-YNNG31O|p147_2|2022-02-28
COG-UK/NORT-YNNFHZF|p160_2|2022-02-26
COG-UK/NORT-YNNF655|p163_2|2022-02-27
COG-UK/NORT-YNNGJOR|p202_2|2022-02-27
COG-UK/NORT-YNNGHOT|p213_1|2022-03-01
COG-UK/NORT-YBTCCA|2022-01-02
COG-UK/NORT-YBTRZJ|2022-01-02
COG-UK/NORT-YBOJKB|2021-12-29
COG-UK/NORT-YBOFSC|2021-12-30
COG-UK/NORT-YBTMPZ|2022-01-02
COG-UK/NORT-YBTCOX|2022-01-03
COG-UK/NORT-YBTYCR|2022-01-03
COG-UK/NORT-YBOII6|2021-12-30
COG-UK/NORT-YBOP4H|2022-01-02
COG-UK/NORT-YBTQBC|2022-01-03
COG-UK/NORT-YBTF64|2022-01-03
COG-UK/NORT-YBO3PM|2022-01-03
COG-UK/NORT-YBX4Y8|2021-12-31
COG-UK/NORT-YBOCQS|2022-01-02
COG-UK/NORT-YBOI1R|2021-12-30
COG-UK/NORT-YBO9D3|2022-01-02
COG-UK/NORT-YBTQ8Y|2022-01-02
COG-UK/NORT-YBX4BF|2021-12-31
COG-UK/NORT-YBXZ3Z|p162_1|2021-12-30
COG-UK/NORT-YBSHKN|2022-01-11
COG-UK/NORT-YBZD34|2022-01-13
COG-UK/NORT-YBZRBK|2022-01-12
COG-UK/NORT-YBS6JN|p172_1|2022-01-13
COG-UK/NORW-313A9D2|2022-01-09
COG-UK/NORT-YNNEYBE|2022-03-04
COG-UK/NORT-YNN8O69|2022-03-03
COG-UK/NORT-YNN8YHU|2022-03-02
COG-UK/NORT-YNNG7K7|2022-03-01
COG-UK/NORT-YNN8HJ6|2022-03-04
COG-UK/NORT-YNNEDAS|2022-03-04
COG-UK/NORT-YNN8WUT|2022-03-04
COG-UK/NORT-YNN8UBZ|2022-03-04
COG-UK/NORT-YNN8MHE|2022-03-03
COG-UK/NORT-YNNEXQ9|2022-03-04
COG-UK/NORT-YNNEXDI|2022-03-05
COG-UK/NORT-YNNG7PZ|p127_2|2022-03-01
COG-UK/NORT-YNNER8A|p150_2|2022-03-03
COG-UK/NORT-YNNEY6P|p165_2|2022-03-02
COG-UK/NORT-YNNEYC1|p168_2|2022-03-03
COG-UK/NORT-YNNENO8|p180_2|2022-03-04
COG-UK/NORT-YNN8NJA|p189_1|2022-03-02
COG-UK/NORT-YNN8Z3N|2022-03-02
COG-UK/NORT-YNN87IR|2022-03-03
COG-UK/NORT-YNNJSRK|2022-03-08
COG-UK/NORT-YNNJGR4|2022-03-06
COG-UK/NORT-YNNE46U|2022-03-07
COG-UK/NORT-YNNEZK9|2022-03-06
COG-UK/NORT-YNNJX8M|2022-03-07
COG-UK/NORT-YNNJTJF|2022-03-07
COG-UK/NORT-YNNJCQY|2022-03-07
COG-UK/NORT-YNNJUAR|2022-03-08
COG-UK/NORT-YNNJSQS|2022-03-07
COG-UK/NORT-YNNJZ54|2022-03-07
COG-UK/NORT-YNNEZ3Y|2022-03-05
COG-UK/NORT-YNNJQDW|2022-03-07
COG-UK/NORT-YNNJDPM|2022-03-06
COG-UK/NORT-YNNJBOG|2022-03-06
COG-UK/NORT-YNNE6OM|p133_3|2022-03-05
COG-UK/NORT-YNNEZIE|p161_2|2022-03-07
COG-UK/NORT-YNNJTDT|p174_2|2022-03-07
COG-UK/NORT-YNNJ1OI|p177_2|2022-03-08
COG-UK/NORT-YNNE41M|p190_1|2022-03-07
COG-UK/NORT-YNNJCKE|p191_1|2022-03-08
COG-UK/NORT-YNNJRSZ|p192_1|2022-03-05
COG-UK/NORT-YNNJNYG|p209_2|2022-03-06
COG-UK/NORT-YNNKWY1|2022-03-09
COG-UK/NORT-YNNK5IY|2022-03-10
COG-UK/NORT-YNNKIF8|2022-03-08
COG-UK/NORT-YNNCQ57|2022-03-09
COG-UK/NORT-YNNKIYT|2022-03-09
COG-UK/NORT-YNNKXGM|2022-03-08
COG-UK/NORT-YNNKARG|2022-03-09
COG-UK/NORT-YNNKYPC|2022-03-08
COG-UK/NORT-YNNCNU3|2022-03-09
COG-UK/NORT-YNNJ65U|2022-03-09
COG-UK/NORT-YNNK4WD|p167_3|2022-03-10
COG-UK/NORT-YNNKPKF|p171_2|2022-03-08
COG-UK/NORT-YNNKOKN|2022-03-08
COG-UK/NORT-YNNQPRJ|2022-03-11
COG-UK/NORT-YNNQCZD|2022-03-11
COG-UK/NORT-YNNQ4GA|2022-03-13
COG-UK/NORT-YNNQYDA|2022-03-12
COG-UK/NORT-YNNC7SA|2022-03-11
COG-UK/NORT-YNNXGFC|2022-03-14
COG-UK/NORT-YNNXBRU|2022-03-13
COG-UK/NORT-YNNXRD1|2022-03-13
COG-UK/NORT-YNNCZE5|2022-03-11
COG-UK/NORT-YNNQN3J|2022-03-12
COG-UK/NORT-YNNQZTR|2022-03-13
COG-UK/NORT-YNNQKH5|2022-03-10
COG-UK/NORT-YNNQCDC|2022-03-12
COG-UK/NORT-YNNXDFX|2022-03-11
COG-UK/NORT-YNNQ3SA|2022-03-13
COG-UK/NORT-YNNC37Q|p138_3|2022-03-10
COG-UK/NORT-YNNQR4F|p156_2|2022-03-11
COG-UK/NORT-YNNQKCH|p175_2|2022-03-11
COG-UK/NORT-YNNCIHW|p176_2|2022-03-10
COG-UK/NORT-YNNC5AS|p178_2|2022-03-11
COG-UK/NORT-YNNQINF|p193_1|2022-03-12
COG-UK/NORT-YNNQRBA|p194_1|2022-03-11
COG-UK/NORT-YNNXEXS|2022-03-13
COG-UK/NORT-YNNX6HF|2022-03-15
COG-UK/NORT-YNNXTG9|2022-03-14
COG-UK/NORT-YNNX7S1|2022-03-15
COG-UK/NORT-YNNXE73|2022-03-14
COG-UK/NORT-YNNXEUP|p195_1|2022-03-13
COG-UK/NORT-YNNXP5A|p211_2|2022-03-13
COG-UK/NORT-YNNXMJ9|p214_1|2022-03-13
COG-UK/NORT-YNNOG46|2022-03-14
COG-UK/NORT-YNNTM9P|2022-03-14
COG-UK/NORT-YNNOT5T|2022-03-14
COG-UK/NORT-YNNOQTE|2022-03-14
COG-UK/NORT-YNNO4JP|2022-03-15
COG-UK/NORT-YNNO9DW|2022-03-14
COG-UK/NORT-YNNOHAC|2022-03-15
COG-UK/NORT-YNNOF9I|p155_2|2022-03-13
COG-UK/NORT-YNNTOY8|p196_1|2022-03-16
COG-UK/NORT-YNNTUNY|2022-03-16
COG-UK/NORT-YNNTHZC|2022-03-16
COG-UK/NORT-YNN1YFM|2022-03-18
COG-UK/NORT-YNNTZO9|2022-03-16
COG-UK/NORT-YNN1D1P|2022-03-17
COG-UK/NORT-YNNT7IX|2022-03-16
COG-UK/NORT-YNN1ONB|2022-03-16
COG-UK/NORT-YNN1Q5O|2022-03-16
COG-UK/NORT-YNNU5FQ|2022-03-20
COG-UK/NORT-YNNUDQW|2022-03-19
COG-UK/NORT-YNNUIY6|2022-03-19
COG-UK/NORT-YNNUG1E|2022-03-19
COG-UK/NORT-YNNU3KG|2022-03-20
COG-UK/NORT-YNN16WQ|2022-03-18
COG-UK/NORT-YNNU9B1|2022-03-19
COG-UK/NORT-YNN1Z4J|2022-03-16
COG-UK/NORT-YNNUKDD|2022-03-18
COG-UK/NORT-YNNUYUC|2022-03-17
COG-UK/NORT-YNN1IRA|p197_1|2022-03-17
COG-UK/NORT-YNNURWG|2022-03-18
COG-UK/NORT-YNN1ZQN|2022-03-16
COG-UK/NORT-YNNWSZC|2022-03-20
COG-UK/NORT-YNNWRJ5|2022-03-20
COG-UK/NORT-YNNIBWF|2022-03-21
COG-UK/NORT-YNNWDJH|2022-03-20
COG-UK/NORT-YNNWP5P|2022-03-20
COG-UK/NORT-YNNW3EE|2022-03-20
COG-UK/NORT-YNNWGH1|2022-03-20
COG-UK/NORT-YNNWQA1|2022-03-20
COG-UK/NORT-YNNW9OT|p183_2|2022-03-21
COG-UK/QEUH-3CD88B9|2022-03-28
COG-UK/QEUH-3CFEED9|2022-03-30
COG-UK/QEUH-3CD8127|2022-03-25
COG-UK/QEUH-3CFD739|2022-03-29
COG-UK/QEUH-3CF9AAD|2022-03-28
COG-UK/QEUH-3CFED54|2022-03-29
COG-UK/QEUH-3CF8CE4|2022-03-28
COG-UK/QEUH-3CD61B0|2022-03-26
COG-UK/QEUH-3CE84A3|2022-03-22
COG-UK/QEUH-3CFCE08|2022-03-30
COG-UK/QEUH-3CFAF70|2022-03-30
COG-UK/QEUH-3CE1255|2022-03-25
COG-UK/QEUH-3CEB473|2022-03-24
COG-UK/QEUH-3CEEC3C|2022-03-27
COG-UK/QEUH-3CD9A76|2022-03-24
COG-UK/QEUH-3D0B7BF|p184_2|2022-04-01
COG-UK/QEUH-3CE3772|p187_2|2022-03-22
COG-UK/QEUH-3CE1FC7|p198_1|2022-03-24
COG-UK/QEUH-3CFE2A0|p199_1|2022-03-30
COG-UK/QEUH-3CD8998|2022-03-28
COG-UK/QEUH-3CFCB5C|2022-03-30
COG-UK/QEUH-3CDBA74|2022-03-25
COG-UK/QEUH-3CED620|2022-03-24
COG-UK/QEUH-3CF90AB|2022-03-28
COG-UK/QEUH-3CFCD47|2022-03-31
COG-UK/QEUH-3CE72D7|2022-03-27
COG-UK/QEUH-3C84EE7|2022-03-21
COG-UK/QEUH-3CEC5F7|2022-03-23
COG-UK/QEUH-3CEB84A|2022-03-26
COG-UK/QEUH-3CED602|p201_1|2022-03-25
COG-UK/QEUH-3CEB789|2022-03-26
COG-UK/QEUH-3D00BFA|2022-03-29
COG-UK/QEUH-3CE34B7|2022-03-21
COG-UK/QEUH-3CE17DE|p179_2|2022-03-22
COG-UK/QEUH-3CE1A8A|2022-03-23
COG-UK/QEUH-3D0124F|2022-03-31
COG-UK/QEUH-3CFB179|2022-03-28
COG-UK/QEUH-3CFAE73|2022-03-28
COG-UK/QEUH-3CF0253|2022-03-24
COG-UK/QEUH-3CEA571|2022-03-22
COG-UK/QEUH-3CEE5F5|2022-03-24
COG-UK/QEUH-3D0A923|2022-03-31
COG-UK/QEUH-3CEF828|2022-03-26
COG-UK/QEUH-3CD8400|2022-03-27
COG-UK/QEUH-3CE82C7|2022-03-23
COG-UK/QEUH-3CFB971|2022-03-28
COG-UK/QEUH-3CF1331|2022-03-22
COG-UK/QEUH-3CFACF1|2022-03-29
COG-UK/QEUH-3C85174|2022-03-21
COG-UK/QEUH-3CED365|2022-03-24
COG-UK/QEUH-3CE3745|p200_1|2022-03-22
COG-UK/QEUH-3CDE868|2022-03-24
COG-UK/QEUH-3CEF73A|2022-03-26
COG-UK/QEUH-3CECB31|2022-03-26
COG-UK/QEUH-3CE8BCC|2022-03-26
COG-UK/QEUH-3CEAF46|p141_3|2022-03-27
COG-UK/QEUH-3CDA8E4|p181_2|2022-03-23
COG-UK/QEUH-3CE5E02|p182_2|2022-03-25
COG-UK/QEUH-3CEFA31|p185_2|2022-03-26
COG-UK/QEUH-3CEED66|p186_2|2022-03-27
COG-UK/QEUH-3CEF011|p188_2|2022-03-28
COG-UK/QEUH-3D003F2|p189_2|2022-03-31
COG-UK/QEUH-3CEBADB|p203_1|2022-03-26
COG-UK/QEUH-3CFC873|p208_2|2022-03-28
COG-UK/QEUH-3CDD75D|p210_2|2022-03-21
COG-UK/QEUH-3CDA41D|p212_2|2022-03-24
COG-UK/QEUH-3D1018C|2022-04-02
COG-UK/QEUH-3D1133A|p192_2|2022-04-02
COG-UK/QEUH-3D14CC3|2022-04-04
COG-UK/QEUH-3D24EE8|2022-04-06
COG-UK/QEUH-3D1AD06|2022-04-04
COG-UK/QEUH-3D24E24|2022-04-06
COG-UK/QEUH-3D1AC36|2022-04-04
COG-UK/QEUH-3D56CB6|2022-04-10
COG-UK/QEUH-3D58F33|2022-04-13
COG-UK/QEUH-3D2DB60|2022-04-07
COG-UK/QEUH-3D2B5BF|2022-04-07
COG-UK/QEUH-3D56A61|2022-04-10
COG-UK/QEUH-3D50BBF|2022-04-10
COG-UK/QEUH-3D3FCA4|2022-04-09
COG-UK/QEUH-3D3493F|2022-04-09
COG-UK/QEUH-3D2C387|2022-04-06
COG-UK/QEUH-3D5469C|2022-04-10
COG-UK/QEUH-3D41C72|2022-04-09
COG-UK/QEUH-3D234C9|2022-04-04
COG-UK/QEUH-3D2A583|2022-04-05
COG-UK/QEUH-3D3F8EC|2022-04-09
COG-UK/QEUH-3D34C45|2022-04-08
COG-UK/QEUH-3D24334|2022-04-04
COG-UK/QEUH-3D349D5|2022-04-07
COG-UK/QEUH-3D21BF3|2022-04-04
COG-UK/QEUH-3D3362A|p193_2|2022-04-08
COG-UK/QEUH-3D3FA40|2022-04-09
COG-UK/QEUH-3D3C21E|2022-04-09
COG-UK/QEUH-3D235A8|2022-04-04
COG-UK/QEUH-3D33B0D|2022-04-08
COG-UK/QEUH-3D2355D|2022-04-04
COG-UK/QEUH-3D33F5C|2022-04-09
COG-UK/QEUH-3D58EEB|2022-04-13
COG-UK/QEUH-3D2A662|2022-04-05
COG-UK/QEUH-3D2EBE7|2022-04-08
COG-UK/QEUH-3D2358A|p131_3|2022-04-05
COG-UK/QEUH-3D28B56|p138_4|2022-04-07
COG-UK/QEUH-3D2E358|p170_2|2022-04-08
COG-UK/QEUH-3D2EDC3|p173_2|2022-04-07
COG-UK/QEUH-3D3C3A2|p194_2|2022-04-10
COG-UK/QEUH-3DEE3AF|2022-04-30
COG-UK/QEUH-3DC8499|2022-04-25
COG-UK/QEUH-3DBA7EC|2022-04-24
COG-UK/QEUH-3DD33AD|2022-04-26
COG-UK/QEUH-3DB9677|2022-04-23
COG-UK/QEUH-3DEE6B5|2022-04-30
COG-UK/QEUH-3DBA9D7|2022-04-23
COG-UK/QEUH-3DEE57C|2022-05-01
COG-UK/QEUH-3DB946E|2022-04-24
COG-UK/QEUH-3DB4375|2022-04-21
COG-UK/QEUH-3DEE9BC|2022-04-29
COG-UK/QEUH-3DC8C37|2022-04-25
COG-UK/QEUH-3DC8930|p141_4|2022-04-26
COG-UK/QEUH-3DB998D|p198_2|2022-04-23
COG-UK/QEUH-3DD28BE|p200_2|2022-04-26
COG-UK/QEUH-3D7BD9A|2022-04-15
COG-UK/QEUH-3D6431A|2022-04-13
COG-UK/QEUH-3D97F92|2022-04-19
COG-UK/QEUH-3D642A4|2022-04-13
COG-UK/QEUH-3D6F537|2022-04-13
COG-UK/QEUH-3D97E59|2022-04-20
COG-UK/QEUH-3D75FE5|2022-04-16
COG-UK/QEUH-3D61465|2022-04-13
COG-UK/QEUH-3D761B1|2022-04-14
COG-UK/QEUH-3D6CA1D|2022-04-13
COG-UK/QEUH-3D64356|p195_2|2022-04-12
COG-UK/QEUH-3D97545|p196_2|2022-04-19
COG-UK/QEUH-3D6520D|p214_2|2022-04-12
COG-UK/QEUH-3DFCE8F|2022-05-04
COG-UK/QEUH-3E077C1|2022-05-09
COG-UK/QEUH-3E1BD6E|p197_2|2022-05-15
COG-UK/QEUH-3E0268D|2022-05-06
COG-UK/QEUH-3E25C0A|p179_3|2022-05-18
COG-UK/QEUH-3DFCA12|2022-05-04
COG-UK/QEUH-3E1D7C8|p128_4|2022-05-16
COG-UK/QEUH-3E0118D|p138_5|2022-05-05
COG-UK/QEUH-3E155A8|p191_2|2022-05-12
COG-UK/QEUH-3E0A904|p199_2|2022-05-10
COG-UK/QEUH-3E028D2|p203_2|2022-05-07
COG-UK/QEUH-3E029FD|p213_2|2022-05-07
COG-UK/QEUH-3DAA1C3|2022-04-20
COG-UK/QEUH-3DA9A50|2022-04-21
COG-UK/QEUH-3DA9A8D|2022-04-21
COG-UK/QEUH-3DA0BED|2022-04-20
COG-UK/QEUH-3DA98B0|2022-04-21
COG-UK/QEUH-3DAA767|p154_2|2022-04-21
COG-UK/QEUH-3DABDDD|p201_2|2022-04-22
COG-UK/QEUH-3D1AE30|2022-04-04
COG-UK/QEUH-3D1F2B7|2022-04-03
COG-UK/QEUH-3D1F67F|2022-04-04
COG-UK/QEUH-3D1F78B|2022-04-04
COG-UK/QEUH-3D1BBA1|2022-04-03
COG-UK/QEUH-3D1BC44|2022-04-04
COG-UK/QEUH-3D204EA|2022-04-04
COG-UK/QEUH-3D1E7F5|p190_2|2022-04-04
COG-UK/QEUH-3E8B367|p138_6|2022-06-26
COG-UK/QEUH-3E3778C|p131_4|2022-05-30
COG-UK/QEUH-3F3926A|p131_5|2022-07-26

## Sheet: ED Figure 3d
COG-IDs	post-aligned consensus sequences can be found on Figshare: https://figshare.com/s/acdaf46f87e0f9874e38; sequence_data/ba2_tree_seqs.txt
COG-UK/NORT-YBK7U8|2021-12-29
COG-UK/NORT-YBUF3Y|2022-01-04
COG-UK/NORT-YBUD4Y|2022-01-04
COG-UK/NORT-YBUGY1|2022-01-04
COG-UK/NORT-YBAKRH|2022-01-14
COG-UK/NORW-313C03C|2022-01-10
COG-UK/NORT-YBZMI4|2022-01-14
COG-UK/NORT-YBAAQ4|2022-01-16
COG-UK/NORT-YBAAIM|2022-01-16
COG-UK/NORT-YBZORA|2022-01-13
COG-UK/NORT-YB3EAU|2022-01-16
COG-UK/NORT-YBA9OQ|2022-01-16
COG-UK/NORT-YB3QBH|2022-01-17
COG-UK/NORT-YB3YCW|2022-01-17
COG-UK/NORT-YB3GR6|2022-01-17
COG-UK/NORT-YBA4DQ|2022-01-15
COG-UK/NORT-YBHXQ5|2022-01-21
COG-UK/NORT-YBHCFO|2022-01-18
COG-UK/NORT-YB74YK|2022-01-24
COG-UK/NORT-YB7MRT|2022-01-21
COG-UK/NORT-YBHT4Y|2022-01-21
COG-UK/NORT-YB731G|2022-01-25
COG-UK/NORT-YB7JJJ|2022-01-21
COG-UK/NORT-YB76PC|2022-01-24
COG-UK/NORT-YBHHNG|2022-01-21
COG-UK/NORT-YB7G13|2022-01-22
COG-UK/NORT-YB9EUT|2022-01-26
COG-UK/NORT-YB9UZ6|2022-01-27
COG-UK/NORT-YB919X|2022-01-27
COG-UK/NORT-YB9C6Z|2022-01-26
COG-UK/NORT-YB9E8K|2022-01-27
COG-UK/NORT-YB67OR|2022-01-26
COG-UK/NORT-YB6ZBJ|2022-01-25
COG-UK/NORT-YB64W9|2022-01-26
COG-UK/NORT-YB64QC|2022-01-26
COG-UK/NORT-YB9J4N|2022-01-27
COG-UK/NORT-YB9I7O|2022-01-28
COG-UK/NORT-YB9SPO|p216_1|2022-01-27
COG-UK/NORT-YB95AW|2022-01-29
COG-UK/NORT-YNYRWT|2022-01-28
COG-UK/NORT-YNYY6B|2022-01-28
COG-UK/NORT-YNYRUU|2022-01-29
COG-UK/NORT-YB6RZX|2022-01-25
COG-UK/NORT-YNB48GU|2022-02-06
COG-UK/NORT-YNB3UWC|2022-02-06
COG-UK/NORT-YNB3IP3|2022-02-06
COG-UK/NORT-YNB37CU|2022-02-07
COG-UK/NORT-YNBA336|2022-02-03
COG-UK/NORT-YB46RR|2022-01-18
COG-UK/NORT-YB5M5G|2022-01-18
COG-UK/NORT-YB5A7I|2022-01-20
COG-UK/NORT-YB5ZHA|2022-01-20
COG-UK/NORT-YNBSOQN|2022-01-30
COG-UK/NORT-YNBSIKF|2022-02-01
COG-UK/NORT-YNBSFPX|2022-01-29
COG-UK/NORT-YNBWJS|2022-01-30
COG-UK/NORT-YNBSEPC|2022-01-30
COG-UK/NORT-YNBO7T|2022-01-28
COG-UK/NORT-YNBWW9|2022-01-30
COG-UK/NORT-YNBSG5T|2022-01-30
COG-UK/NORT-YNBSABW|2022-01-31
COG-UK/NORT-YNBI3JF|2022-01-30
COG-UK/NORT-YNBZ8OR|2022-02-02
COG-UK/NORT-YNBZDUN|2022-02-01
COG-UK/NORT-YNBAK9B|2022-02-04
COG-UK/NORT-YNBZSMY|2022-02-01
COG-UK/NORT-YNBZWWX|2022-02-01
COG-UK/NORT-YNBZ3ZR|2022-02-03
COG-UK/NORT-YNBZIP7|2022-02-01
COG-UK/NORT-YNBAUX3|p217_1|2022-02-04
COG-UK/NORT-YNBZK5M|p218_1|2022-02-01
COG-UK/NORT-YNBZOKE|p219_1|2022-02-02
COG-UK/NORT-YNBZZIK|p220_1|2022-02-01
COG-UK/NORT-YNBA1NW|2022-02-03
COG-UK/NORT-YNB4S6U|2022-02-07
COG-UK/NORT-YNB4E8O|2022-02-08
COG-UK/NORT-YNB4SGR|2022-02-07
COG-UK/NORT-YNB7KWP|2022-02-09
COG-UK/NORT-YNBH5QM|2022-02-09
COG-UK/NORT-YNBHH7M|2022-02-09
COG-UK/NORT-YNBH9R5|2022-02-09
COG-UK/NORT-YNBH33S|2022-02-09
COG-UK/NORT-YNBHPM9|2022-02-08
COG-UK/NORT-YNB7P1Q|2022-02-10
COG-UK/NORT-YNBHIUG|2022-02-08
COG-UK/NORT-YNB7CAD|2022-02-10
COG-UK/NORT-YNBHO47|2022-02-07
COG-UK/NORT-YNB6OWF|2022-02-13
COG-UK/NORT-YNB766F|2022-02-11
COG-UK/NORT-YNB79KP|2022-02-12
COG-UK/NORT-YNB9NO3|2022-02-15
COG-UK/NORT-YNB6YHF|2022-02-12
COG-UK/NORT-YNB6MTO|2022-02-11
COG-UK/NORT-YNB65GZ|2022-02-14
COG-UK/NORT-YNB9NSP|2022-02-14
COG-UK/NORT-YNB7UIN|2022-02-10
COG-UK/NORT-YNB6JNT|2022-02-11
COG-UK/NORT-YNB6IZ4|p221_1|2022-02-13
COG-UK/NORT-YNB74QK|p222_1|2022-02-10
COG-UK/NORT-YNB7H7J|p223_1|2022-02-11
COG-UK/NORT-YNB65MP|p321_1|2022-02-13
COG-UK/NORT-YNNY1NR|2022-02-16
COG-UK/NORT-YNNBWRH|2022-02-17
COG-UK/NORT-YNNBEBQ|2022-02-17
COG-UK/NORT-YNNB6MR|2022-02-19
COG-UK/NORT-YNNB3KM|2022-02-18
COG-UK/NORT-YNNY3KP|2022-02-16
COG-UK/NORT-YNNBFBT|2022-02-16
COG-UK/NORT-YNNBJ5A|2022-02-16
COG-UK/NORT-YNNYPOC|2022-02-16
COG-UK/NORT-YNNBE6U|2022-02-16
COG-UK/NORT-YNNB6ZM|p224_1|2022-02-19
COG-UK/NORT-YNNY37G|2022-02-14
COG-UK/NORT-YBWWPE|2022-01-06
COG-UK/NORT-YBWWZU|2022-01-06
COG-UK/NORT-YBWUN9|2022-01-06
COG-UK/NORT-YBICXK|2022-01-09
COG-UK/NORT-YBII3C|2022-01-09
COG-UK/NORT-YBSXA1|2022-01-11
COG-UK/NORT-YNNFNRG|2022-02-24
COG-UK/NORT-YNNFQFA|2022-02-26
COG-UK/NORT-YNNR8XP|2022-02-23
COG-UK/NORT-YNNRMW6|2022-02-23
COG-UK/NORT-YNNFJZA|2022-02-26
COG-UK/NORT-YNNFNHI|2022-02-25
COG-UK/NORT-YNNFYW8|2022-02-24
COG-UK/NORT-YNNRCPC|2022-02-22
COG-UK/NORT-YNNRZQ9|2022-02-23
COG-UK/NORT-YNNFPYD|2022-02-25
COG-UK/NORT-YNNRKHX|2022-02-23
COG-UK/NORT-YNNRKYE|2022-02-22
COG-UK/NORT-YNNRKPQ|p216_2|2022-02-22
COG-UK/NORT-YNNFJXJ|p225_1|2022-02-24
COG-UK/NORT-YNNFN6T|p322_1|2022-02-25
COG-UK/NORT-YNNR4EE|p323_1|2022-02-23
COG-UK/NORT-YNNDWYY|2022-02-20
COG-UK/NORT-YNNDEQO|2022-02-20
COG-UK/NORT-YNNDS4J|2022-02-20
COG-UK/NORT-YNNRN8N|2022-02-22
COG-UK/NORT-YNNDQR6|2022-02-20
COG-UK/NORT-YNND3ZC|2022-02-21
COG-UK/NORT-YNNRGKA|2022-02-22
COG-UK/NORT-YNNDIXB|2022-02-21
COG-UK/NORT-YNNDA97|2022-02-22
COG-UK/NORT-YNNRG7T|p226_1|2022-02-22
COG-UK/NORT-YNNRDM3|2022-02-22
COG-UK/NORT-YNNGZIC|2022-02-28
COG-UK/NORT-YNNGA4B|2022-02-28
COG-UK/NORT-YNNGZ11|2022-03-01
COG-UK/NORT-YNNGPGI|2022-02-28
COG-UK/NORT-YNNFH57|2022-02-27
COG-UK/NORT-YNNGZ3R|2022-03-01
COG-UK/NORT-YNNF6XW|2022-02-27
COG-UK/NORT-YNNGXN5|p218_2|2022-02-27
COG-UK/NORT-YNNG5XI|p227_1|2022-03-01
COG-UK/NORT-YNNFHTT|2022-02-27
COG-UK/NORT-YNNG1RW|2022-02-28
COG-UK/NORT-YBS6RC|2022-01-12
COG-UK/NORW-3137A03|2022-01-06
COG-UK/NORW-313E129|2022-01-10
COG-UK/NORT-YNNEN9J|2022-03-03
COG-UK/NORT-YNN8W8K|2022-03-03
COG-UK/NORT-YNNEBWY|2022-03-04
COG-UK/NORT-YNN8AGE|2022-03-02
COG-UK/NORT-YNN8CWZ|2022-03-02
COG-UK/NORT-YNN8W5B|2022-03-04
COG-UK/NORT-YNN8CXN|2022-03-03
COG-UK/NORT-YNN8PAQ|2022-03-02
COG-UK/NORT-YNNETMD|2022-03-05
COG-UK/NORT-YNN8P14|p219_2|2022-03-02
COG-UK/NORT-YNN84JY|p228_1|2022-03-04
COG-UK/NORT-YNN8FKU|p229_1|2022-03-01
COG-UK/NORT-YNN8N1F|p230_1|2022-03-02
COG-UK/NORT-YNNEJET|p231_1|2022-03-05
COG-UK/NORT-YNNEK15|p232_1|2022-03-05
COG-UK/NORT-YNNEOMR|p233_1|2022-03-05
COG-UK/NORT-YNNE9QX|2022-03-06
COG-UK/NORT-YNNJ4BC|2022-03-08
COG-UK/NORT-YNNESXS|2022-03-04
COG-UK/NORT-YNNE437|2022-03-06
COG-UK/NORT-YNNJ1MY|2022-03-07
COG-UK/NORT-YNNJDSA|2022-03-06
COG-UK/NORT-YNNJP7Y|2022-03-08
COG-UK/NORT-YNNJCX6|p234_1|2022-03-08
COG-UK/NORT-YNNJTE8|p235_1|2022-03-07
COG-UK/NORT-YNNJKZX|p324_1|2022-03-08
COG-UK/NORT-YNNCX8F|2022-03-10
COG-UK/NORT-YNNC8RU|2022-03-10
COG-UK/NORT-YNNK4EH|2022-03-10
COG-UK/NORT-YNNJ9OE|2022-03-08
COG-UK/NORT-YNNKP5N|2022-03-09
COG-UK/NORT-YNNK9PP|p222_2|2022-03-10
COG-UK/NORT-YNNCJKF|p236_1|2022-03-09
COG-UK/NORT-YNNCDWS|2022-03-08
COG-UK/NORT-YNNKP76|2022-03-09
COG-UK/NORT-YNNK3GB|2022-03-09
COG-UK/NORT-YNNKRPE|2022-03-09
COG-UK/NORT-YNNXN67|2022-03-13
COG-UK/NORT-YNNQMZR|2022-03-12
COG-UK/NORT-YNNC9ZW|2022-03-12
COG-UK/NORT-YNNQOPW|2022-03-12
COG-UK/NORT-YNNCZJ3|p217_2|2022-03-10
COG-UK/NORT-YNNQR67|p223_2|2022-03-11
COG-UK/NORT-YNNC79G|p237_1|2022-03-11
COG-UK/NORT-YNNCHR6|p238_1|2022-03-10
COG-UK/NORT-YNNQ5D7|p239_1|2022-03-13
COG-UK/NORT-YNNQ8ZE|p240_1|2022-03-11
COG-UK/NORT-YNNQTMZ|p241_1|2022-03-12
COG-UK/NORT-YNNQUTE|p242_1|2022-03-13
COG-UK/NORT-YNNQ7N7|p321_2|2022-03-13
COG-UK/NORT-YNNQ7R3|p325_1|2022-03-13
COG-UK/NORT-YNNXRBS|p326_1|2022-03-13
COG-UK/NORT-YNNQ9GU|2022-03-13
COG-UK/NORT-YNNXP44|2022-03-13
COG-UK/NORT-YNNX5ET|p243_1|2022-03-14
COG-UK/NORT-YNNXHJQ|p244_1|2022-03-15
COG-UK/NORT-YNNXIEZ|p327_1|2022-03-14
COG-UK/NORT-YNNXUSH|2022-03-14
COG-UK/NORT-YNNTD73|2022-03-14
COG-UK/NORT-YNNOQ9C|p221_2|2022-03-14
COG-UK/NORT-YNNOKTC|p245_1|2022-03-15
COG-UK/NORT-YNNTDIJ|p246_1|2022-03-16
COG-UK/NORT-YNNTKE7|p247_1|2022-03-16
COG-UK/NORT-YNNTJMA|p328_1|2022-03-14
COG-UK/NORT-YNNTJSB|p329_1|2022-03-15
COG-UK/NORT-YNN1MT8|2022-03-17
COG-UK/NORT-YNN1J9P|2022-03-17
COG-UK/NORT-YNN1KIY|2022-03-18
COG-UK/NORT-YNNT91U|2022-03-16
COG-UK/NORT-YNN1J7T|p248_1|2022-03-17
COG-UK/NORT-YNN1KJ3|p249_1|2022-03-18
COG-UK/NORT-YNNT9SM|p330_1|2022-03-18
COG-UK/NORT-YNNUQSA|2022-03-18
COG-UK/NORT-YNN1UBY|2022-03-15
COG-UK/NORT-YNNU5RO|2022-03-20
COG-UK/NORT-YNN15O3|2022-03-17
COG-UK/NORT-YNN1U3X|2022-03-16
COG-UK/NORT-YNNU5A8|2022-03-19
COG-UK/NORT-YNNUPAI|2022-03-18
COG-UK/NORT-YNNUZ97|2022-03-18
COG-UK/NORT-YNNURHS|2022-03-18
COG-UK/NORT-YNN1HTS|p250_1|2022-03-17
COG-UK/NORT-YNNUDIF|p251_1|2022-03-18
COG-UK/NORT-YNNWYRJ|p252_1|2022-03-20
COG-UK/NORT-YNNU8FN|p331_1|2022-03-18
COG-UK/NORT-YNNUZ1Z|p332_1|2022-03-20
COG-UK/NORT-YNNWKJI|2022-03-21
COG-UK/NORT-YNNWJAZ|2022-03-20
COG-UK/NORT-YNNWAX5|2022-03-20
COG-UK/NORT-YNNW1IW|2022-03-19
COG-UK/NORT-YNNWKDB|p253_1|2022-03-21
COG-UK/NORT-YNNINUG|p333_1|2022-03-21
COG-UK/QEUH-3D03CD6|2022-03-31
COG-UK/QEUH-3CECF35|2022-03-21
COG-UK/QEUH-3CE2773|2022-03-23
COG-UK/QEUH-3CFF44F|2022-03-29
COG-UK/QEUH-3D01230|2022-03-31
COG-UK/QEUH-3D134DB|2022-04-02
COG-UK/QEUH-3CFB0C7|2022-03-28
COG-UK/QEUH-3D0F7CA|2022-04-03
COG-UK/QEUH-3D0B746|2022-04-02
COG-UK/QEUH-3CEB4FB|2022-03-24
COG-UK/QEUH-3D015EC|2022-03-31
COG-UK/QEUH-3CD60C2|p254_1|2022-03-26
COG-UK/QEUH-3CE1370|p255_1|2022-03-26
COG-UK/QEUH-3CEAB60|p256_1|2022-03-29
COG-UK/QEUH-3D02132|p257_1|2022-03-29
COG-UK/QEUH-3CE4656|p334_1|2022-03-26
COG-UK/QEUH-3CE4665|p335_1|2022-03-26
COG-UK/QEUH-3CEC82B|p336_1|2022-03-27
COG-UK/QEUH-3CDC3F0|2022-03-26
COG-UK/QEUH-3CEFB2F|2022-03-27
COG-UK/QEUH-3D03F0A|2022-03-31
COG-UK/QEUH-3D05D4A|2022-03-30
COG-UK/QEUH-3CEE0B8|2022-03-23
COG-UK/QEUH-3CFC8FB|2022-03-29
COG-UK/QEUH-3CDDFEC|2022-03-24
COG-UK/QEUH-3CDE060|2022-03-23
COG-UK/QEUH-3D07E18|2022-03-29
COG-UK/QEUH-3CDDDB5|2022-03-24
COG-UK/QEUH-3CEC481|2022-03-21
COG-UK/QEUH-3CE1C66|2022-03-23
COG-UK/QEUH-3CD7498|2022-03-22
COG-UK/QEUH-3CEFB3E|2022-03-27
COG-UK/QEUH-3CE62D8|2022-03-26
COG-UK/QEUH-3CFF694|2022-03-29
COG-UK/QEUH-3CF0FF2|2022-03-21
COG-UK/QEUH-3CE6EC5|2022-03-27
COG-UK/QEUH-3D0AA3F|2022-03-31
COG-UK/QEUH-3CFF8AD|2022-03-29
COG-UK/QEUH-3CE4911|2022-03-26
COG-UK/QEUH-3D07D0C|2022-03-31
COG-UK/QEUH-3CF9384|2022-03-28
COG-UK/QEUH-3CE741D|p226_2|2022-03-22
COG-UK/QEUH-3D03ED0|p230_2|2022-03-31
COG-UK/QEUH-3D05348|p232_2|2022-03-31
COG-UK/QEUH-3C8539C|p258_1|2022-03-21
COG-UK/QEUH-3CDA495|p259_1|2022-03-25
COG-UK/QEUH-3CDD474|p260_1|2022-03-27
COG-UK/QEUH-3CDDCC7|p261_1|2022-03-24
COG-UK/QEUH-3CDF4BE|p262_1|2022-03-23
COG-UK/QEUH-3CE489C|p263_1|2022-03-25
COG-UK/QEUH-3CE693D|p264_1|2022-03-27
COG-UK/QEUH-3CED1B6|p265_1|2022-03-22
COG-UK/QEUH-3CEEEEB|p266_1|2022-03-28
COG-UK/QEUH-3CEEF60|p267_1|2022-03-28
COG-UK/QEUH-3CEF749|p268_1|2022-03-26
COG-UK/QEUH-3CEFF7E|p269_1|2022-03-25
COG-UK/QEUH-3CF88B3|p270_1|2022-03-29
COG-UK/QEUH-3CFAF16|p271_1|2022-03-29
COG-UK/QEUH-3CFDE9E|p272_1|2022-03-29
COG-UK/QEUH-3D020CC|p273_1|2022-03-29
COG-UK/QEUH-3D0559D|p274_1|2022-03-30
COG-UK/QEUH-3D05F35|p275_1|2022-04-01
COG-UK/QEUH-3D05FCC|p276_1|2022-03-30
COG-UK/QEUH-3D083BE|p277_1|2022-03-30
COG-UK/QEUH-3CFF306|p322_2|2022-03-30
COG-UK/QEUH-3CD9ED4|p323_2|2022-03-25
COG-UK/QEUH-3C85DAD|p337_1|2022-03-22
COG-UK/QEUH-3CD7322|p338_1|2022-03-22
COG-UK/QEUH-3CD844C|p339_1|2022-03-27
COG-UK/QEUH-3CDD061|p340_1|2022-03-23
COG-UK/QEUH-3CDF8EF|p341_1|2022-03-22
COG-UK/QEUH-3CE2333|p342_1|2022-03-24
COG-UK/QEUH-3CE4832|p343_1|2022-03-26
COG-UK/QEUH-3CE6CAD|p344_1|2022-03-28
COG-UK/QEUH-3CE725F|p345_1|2022-03-26
COG-UK/QEUH-3CE8652|p346_1|2022-03-23
COG-UK/QEUH-3CEAABE|p347_1|2022-03-28
COG-UK/QEUH-3CEB3FE|p348_1|2022-03-25
COG-UK/QEUH-3CEC90A|p349_1|2022-03-27
COG-UK/QEUH-3CECC3E|p350_1|2022-03-22
COG-UK/QEUH-3CEE8B0|p351_1|2022-03-22
COG-UK/QEUH-3CF128F|p352_1|2022-03-21
COG-UK/QEUH-3CF8974|p353_1|2022-03-28
COG-UK/QEUH-3CF98B2|p354_1|2022-03-28
COG-UK/QEUH-3CF9E92|p355_1|2022-03-27
COG-UK/QEUH-3CFC55E|p356_1|2022-03-28
COG-UK/QEUH-3D00ED3|p357_1|2022-03-30
COG-UK/QEUH-3D048A4|p358_1|2022-03-31
COG-UK/QEUH-3CEEC78|2022-03-27
COG-UK/QEUH-3CFDCD0|2022-03-29
COG-UK/QEUH-3CFEFB8|2022-03-29
COG-UK/QEUH-3CFF12A|2022-03-30
COG-UK/QEUH-3D0AC93|2022-03-31
COG-UK/QEUH-3D11552|2022-04-02
COG-UK/QEUH-3D0F162|2022-04-02
COG-UK/QEUH-3D0F0CF|2022-04-01
COG-UK/QEUH-3D114DD|2022-04-02
COG-UK/QEUH-3D0EF78|2022-04-02
COG-UK/QEUH-3D13BE5|2022-04-03
COG-UK/QEUH-3D134CC|p224_2|2022-04-02
COG-UK/QEUH-3D11419|p225_2|2022-04-01
COG-UK/QEUH-3D10508|p233_2|2022-04-01
COG-UK/QEUH-3D117B6|p359_1|2022-04-01
COG-UK/QEUH-3D1315C|p360_1|2022-04-01
COG-UK/QEUH-3D0F742|2022-04-03
COG-UK/QEUH-3D56C98|2022-04-11
COG-UK/QEUH-3D2E701|p361_1|2022-04-08
COG-UK/QEUH-3D57356|p362_1|2022-04-12
COG-UK/QEUH-3D55B32|2022-04-11
COG-UK/QEUH-3D255F1|2022-04-05
COG-UK/QEUH-3D281CD|2022-04-07
COG-UK/QEUH-3D51064|2022-04-11
COG-UK/QEUH-3D21B7B|2022-04-05
COG-UK/QEUH-3D40CA0|2022-04-08
COG-UK/QEUH-3D33DBC|2022-04-08
COG-UK/QEUH-3D2BFDF|2022-04-05
COG-UK/QEUH-3D5B686|2022-04-12
COG-UK/QEUH-3D2DF64|2022-04-07
COG-UK/QEUH-3D55B41|2022-04-12
COG-UK/QEUH-3D2C202|2022-04-05
COG-UK/QEUH-3D52C8D|2022-04-10
COG-UK/QEUH-3D2A6DB|2022-04-05
COG-UK/QEUH-3D545DB|2022-04-11
COG-UK/QEUH-3D25870|2022-04-05
COG-UK/QEUH-3D2A3E3|p236_2|2022-04-06
COG-UK/QEUH-3D3442F|p238_2|2022-04-08
COG-UK/QEUH-3D28A95|p241_2|2022-04-07
COG-UK/QEUH-3D5F2D9|p245_2|2022-04-12
COG-UK/QEUH-3D220D5|p278_1|2022-04-05
COG-UK/QEUH-3D24A5D|p279_1|2022-04-05
COG-UK/QEUH-3D27E4F|p280_1|2022-04-06
COG-UK/QEUH-3D2AF0D|p281_1|2022-04-06
COG-UK/QEUH-3D2DEA3|p282_1|2022-04-07
COG-UK/QEUH-3D2E2A6|p283_1|2022-04-07
COG-UK/QEUH-3D2E82C|p284_1|2022-04-07
COG-UK/QEUH-3D34771|p285_1|2022-04-08
COG-UK/QEUH-3D34CAF|p286_1|2022-04-08
COG-UK/QEUH-3D3C533|p287_1|2022-04-10
COG-UK/QEUH-3D4F1A2|p288_1|2022-04-11
COG-UK/QEUH-3D50DE6|p289_1|2022-04-11
COG-UK/QEUH-3D50EA7|p290_1|2022-04-12
COG-UK/QEUH-3D54A36|p291_1|2022-04-11
COG-UK/QEUH-3D56FBD|p292_1|2022-04-13
COG-UK/QEUH-3D58F06|p293_1|2022-04-13
COG-UK/QEUH-3D59A9B|p294_1|2022-04-12
COG-UK/QEUH-3D5E6ED|p295_1|2022-04-12
COG-UK/QEUH-3D59C86|p314_1|2022-04-11
COG-UK/QEUH-3D5F0DF|p325_2|2022-04-11
COG-UK/QEUH-3D50F95|p327_2|2022-04-11
COG-UK/QEUH-3D56A52|p328_2|2022-04-10
COG-UK/QEUH-3D24D63|p363_1|2022-04-04
COG-UK/QEUH-3D24E8E|p364_1|2022-04-05
COG-UK/QEUH-3D28B0B|p365_1|2022-04-07
COG-UK/QEUH-3D2C509|p366_1|2022-04-06
COG-UK/QEUH-3D2C518|p367_1|2022-04-06
COG-UK/QEUH-3D54ACD|p368_1|2022-04-09
COG-UK/QEUH-3D58E27|p369_1|2022-04-12
COG-UK/QEUH-3D5E5A4|p370_1|2022-04-12
COG-UK/QEUH-3D573CF|2022-04-11
COG-UK/QEUH-3D23845|2022-04-04
COG-UK/QEUH-3D2DD2E|2022-04-07
COG-UK/QEUH-3D5B905|2022-04-12
COG-UK/QEUH-3DBA88F|2022-04-24
COG-UK/QEUH-3DBA6D0|2022-04-23
COG-UK/QEUH-3DB9B2D|2022-04-24
COG-UK/QEUH-3DDA731|p266_2|2022-04-26
COG-UK/QEUH-3DE260C|2022-04-29
COG-UK/QEUH-3DE9A54|2022-04-30
COG-UK/QEUH-3DB9DBE|2022-04-24
COG-UK/QEUH-3DD55E1|2022-04-26
COG-UK/QEUH-3DBA5D3|2022-04-23
COG-UK/QEUH-3DD27FD|2022-04-26
COG-UK/QEUH-3DB996F|2022-04-23
COG-UK/QEUH-3DC839C|2022-04-24
COG-UK/QEUH-3DEB454|2022-04-29
COG-UK/QEUH-3DDA7E6|2022-04-27
COG-UK/QEUH-3DC8C64|p227_3|2022-04-25
COG-UK/QEUH-3DBA44F|p258_2|2022-04-22
COG-UK/QEUH-3DC8AF1|p259_2|2022-04-25
COG-UK/QEUH-3DEB07E|p264_2|2022-04-29
COG-UK/QEUH-3DE0316|p265_2|2022-04-26
COG-UK/QEUH-3DDCF0A|p267_2|2022-04-25
COG-UK/QEUH-3DE0000|p268_2|2022-04-26
COG-UK/QEUH-3DD346E|p273_2|2022-04-26
COG-UK/QEUH-3DEE5B8|p275_2|2022-05-01
COG-UK/QEUH-3DB95C5|p315_1|2022-04-21
COG-UK/QEUH-3DD5709|p316_1|2022-04-25
COG-UK/QEUH-3DDCD5B|p317_1|2022-04-28
COG-UK/QEUH-3DC8A79|p338_2|2022-04-26
COG-UK/QEUH-3DBF43B|p339_2|2022-04-23
COG-UK/QEUH-3DB9DAF|p343_2|2022-04-23
COG-UK/QEUH-3DBF2E6|p344_2|2022-04-25
COG-UK/QEUH-3DB4427|p346_2|2022-04-21
COG-UK/QEUH-3DD550F|p347_2|2022-04-25
COG-UK/QEUH-3DE2806|p349_2|2022-04-27
COG-UK/QEUH-3DEE9CB|p353_2|2022-05-01
COG-UK/QEUH-3DDCC03|p355_2|2022-04-26
COG-UK/QEUH-3DE296D|p356_2|2022-04-27
COG-UK/QEUH-3DE29C7|p359_2|2022-04-27
COG-UK/QEUH-3DBF5CF|p371_1|2022-04-24
COG-UK/QEUH-3DC9234|p372_1|2022-04-24
COG-UK/QEUH-3DE2BEF|2022-04-27
COG-UK/QEUH-3DD264B|2022-04-27
COG-UK/QEUH-3D84A6A|2022-04-18
COG-UK/QEUH-3D97017|2022-04-18
COG-UK/QEUH-3D645AB|2022-04-12
COG-UK/QEUH-3D66011|2022-04-12
COG-UK/QEUH-3D722EF|2022-04-16
COG-UK/QEUH-3D7D536|2022-04-15
COG-UK/QEUH-3D848F7|2022-04-18
COG-UK/QEUH-3D6CDD8|2022-04-14
COG-UK/QEUH-3D7BAEE|p215_1|2022-04-15
COG-UK/QEUH-3D8D515|p235_2|2022-04-19
COG-UK/QEUH-3D978C4|p237_2|2022-04-19
COG-UK/QEUH-3D98025|p240_2|2022-04-18
COG-UK/QEUH-3D6CF0F|p246_2|2022-04-14
COG-UK/QEUH-3D628FF|p247_2|2022-04-13
COG-UK/QEUH-3D62868|p248_2|2022-04-14
COG-UK/QEUH-3D77B85|p249_2|2022-04-15
COG-UK/QEUH-3D834F4|p250_2|2022-04-18
COG-UK/QEUH-3D71E28|p251_2|2022-04-15
COG-UK/QEUH-3D62929|p296_1|2022-04-13
COG-UK/QEUH-3D64532|p297_1|2022-04-13
COG-UK/QEUH-3D6658B|p298_1|2022-04-13
COG-UK/QEUH-3D6E477|p299_1|2022-04-13
COG-UK/QEUH-3D6F4EF|p300_1|2022-04-14
COG-UK/QEUH-3D84912|p301_1|2022-04-18
COG-UK/QEUH-3D97A0A|p302_1|2022-04-19
COG-UK/QEUH-3D6E662|p324_2|2022-04-15
COG-UK/QEUH-3D647A5|p326_2|2022-04-12
COG-UK/QEUH-3D7BC42|p331_2|2022-04-15
COG-UK/QEUH-3D97C8C|p332_2|2022-04-20
COG-UK/QEUH-3D96EE1|p340_2|2022-04-19
COG-UK/QEUH-3D981C8|p341_2|2022-04-18
COG-UK/QEUH-3D970BD|p350_2|2022-04-19
COG-UK/QEUH-3D97554|p352_2|2022-04-18
COG-UK/QEUH-3D721E2|p373_1|2022-04-13
COG-UK/QEUH-3D7D4FD|p374_1|2022-04-16
COG-UK/QEUH-3D84903|p375_1|2022-04-18
COG-UK/QEUH-3D96D8A|p376_1|2022-04-20
COG-UK/QEUH-3D8D3EE|2022-04-18
COG-UK/QEUH-3D6E41D|2022-04-13
COG-UK/QEUH-3D97080|2022-04-19
COG-UK/QEUH-3D97563|2022-04-18
COG-UK/QEUH-3E20F7F|2022-05-17
COG-UK/QEUH-3E17AE3|2022-05-12
COG-UK/QEUH-3E014B1|2022-05-06
COG-UK/QEUH-3E0A99B|2022-05-10
COG-UK/QEUH-3E17DBD|2022-05-12
COG-UK/QEUH-3E20ECD|2022-05-18
COG-UK/QEUH-3DFCE9E|2022-05-05
COG-UK/QEUH-3E28D40|2022-05-19
COG-UK/QEUH-3E039A1|2022-05-06
COG-UK/QEUH-3E1E387|2022-05-16
COG-UK/QEUH-3E1271E|2022-05-11
COG-UK/QEUH-3E26629|2022-05-18
COG-UK/QEUH-3DF6070|2022-05-03
COG-UK/QEUH-3E1473A|2022-05-12
COG-UK/QEUH-3E25BFE|2022-05-18
COG-UK/QEUH-3E1018B|2022-05-10
COG-UK/QEUH-3E1D4EF|2022-05-16
COG-UK/QEUH-3E16A02|2022-05-13
COG-UK/QEUH-3E038D1|2022-05-05
COG-UK/QEUH-3E013B4|2022-05-04
COG-UK/QEUH-3E16941|2022-05-13
COG-UK/QEUH-3DFCBA6|2022-05-05
COG-UK/QEUH-3DF5C22|2022-05-02
COG-UK/QEUH-3E1472B|2022-05-11
COG-UK/QEUH-3E25AC4|2022-05-18
COG-UK/QEUH-3E00F66|2022-05-04
COG-UK/QEUH-3E05C2E|2022-05-08
COG-UK/QEUH-3E1A28E|2022-05-15
COG-UK/QEUH-3DF586A|2022-05-03
COG-UK/QEUH-3E17DAE|2022-05-13
COG-UK/QEUH-3E25A00|2022-05-18
COG-UK/QEUH-3E24BA4|2022-05-18
COG-UK/QEUH-3E08BF1|2022-05-09
COG-UK/QEUH-3E19BDF|2022-05-15
COG-UK/QEUH-3E1ED10|2022-05-16
COG-UK/QEUH-3E115CA|2022-05-10
COG-UK/QEUH-3E1280C|2022-05-12
COG-UK/QEUH-3E0EEB6|2022-05-09
COG-UK/QEUH-3E028F0|2022-05-07
COG-UK/QEUH-3E126D5|2022-05-11
COG-UK/QEUH-3E129AF|2022-05-12
COG-UK/QEUH-3E2A555|2022-05-22
COG-UK/QEUH-3E12893|2022-05-11
COG-UK/QEUH-3E153AE|2022-05-12
COG-UK/QEUH-3E0124E|2022-05-05
COG-UK/QEUH-3E23EBB|2022-05-17
COG-UK/QEUH-3E0EFD1|2022-05-09
COG-UK/QEUH-3E15432|2022-05-13
COG-UK/QEUH-3E17B59|2022-05-12
COG-UK/QEUH-3E16AD5|2022-05-13
COG-UK/QEUH-3E16CB1|2022-05-13
COG-UK/QEUH-3E144F7|p228_2|2022-05-11
COG-UK/QEUH-3DFC39F|p229_2|2022-05-04
COG-UK/QEUH-3E07891|p234_2|2022-05-08
COG-UK/QEUH-3E0292A|p239_2|2022-05-06
COG-UK/QEUH-3E1E554|p240_3|2022-05-16
COG-UK/QEUH-3E172FA|p243_2|2022-05-13
COG-UK/QEUH-3E0A9AA|p244_2|2022-05-09
COG-UK/QEUH-3E01008|p256_2|2022-05-06
COG-UK/QEUH-3DFCEBC|p257_2|2022-05-04
COG-UK/QEUH-3DFCD73|p261_2|2022-05-04
COG-UK/QEUH-3E29CF7|p263_2|2022-05-22
COG-UK/QEUH-3DFC9D9|p270_2|2022-05-04
COG-UK/QEUH-3E04A43|p271_2|2022-05-07
COG-UK/QEUH-3E0281E|p272_2|2022-05-06
COG-UK/QEUH-3E078EC|p274_2|2022-05-08
COG-UK/QEUH-3DF62A7|p276_2|2022-05-02
COG-UK/QEUH-3DFCAC7|p278_2|2022-05-05
COG-UK/QEUH-3E15757|p279_2|2022-05-11
COG-UK/QEUH-3E018F1|p280_2|2022-05-05
COG-UK/QEUH-3E08A21|p281_2|2022-05-09
COG-UK/QEUH-3E0AA5C|p282_2|2022-05-10
COG-UK/QEUH-3E076C4|p283_2|2022-05-08
COG-UK/QEUH-3E010DB|p284_2|2022-05-05
COG-UK/QEUH-3E0A5C4|p285_2|2022-05-09
COG-UK/QEUH-3E078DD|p287_2|2022-05-08
COG-UK/QEUH-3E0FE88|p289_2|2022-05-10
COG-UK/QEUH-3E11A16|p290_2|2022-05-11
COG-UK/QEUH-3E17C65|p291_2|2022-05-13
COG-UK/QEUH-3E23ECA|p292_2|2022-05-18
COG-UK/QEUH-3E173BB|p293_2|2022-05-14
COG-UK/QEUH-3E1ED01|p294_2|2022-05-16
COG-UK/QEUH-3E0798F|p295_2|2022-05-08
COG-UK/QEUH-3E1796E|p296_2|2022-05-13
COG-UK/QEUH-3E20F42|p298_2|2022-05-17
COG-UK/QEUH-3E145C7|p299_2|2022-05-11
COG-UK/QEUH-3E16C84|p300_2|2022-05-13
COG-UK/QEUH-3DEFCEF|p303_2|2022-05-01
COG-UK/QEUH-3E1BD7D|p304_1|2022-05-16
COG-UK/QEUH-3E23DAF|p305_1|2022-05-18
COG-UK/QEUH-3E2688D|p306_2|2022-05-19
COG-UK/QEUH-3E29B63|p307_2|2022-05-21
COG-UK/QEUH-3E19E6D|p318_1|2022-05-14
COG-UK/QEUH-3E1BE4D|p319_2|2022-05-16
COG-UK/QEUH-3E1E3F0|p330_2|2022-05-17
COG-UK/QEUH-3E1D494|p331_3|2022-05-16
COG-UK/QEUH-3E00458|p354_2|2022-05-03
COG-UK/QEUH-3E0390B|p357_2|2022-05-06
COG-UK/QEUH-3E07A22|p358_2|2022-05-08
COG-UK/QEUH-3E02B42|p360_2|2022-05-06
COG-UK/QEUH-3E28117|p361_2|2022-05-21
COG-UK/QEUH-3E1E369|p362_2|2022-05-16
COG-UK/QEUH-3DF5E1D|p363_2|2022-05-02
COG-UK/QEUH-3DFCE70|p364_2|2022-05-04
COG-UK/QEUH-3E029C0|p365_2|2022-05-07
COG-UK/QEUH-3E02641|p366_2|2022-05-06
COG-UK/QEUH-3E015EB|p367_2|2022-05-06
COG-UK/QEUH-3E172DC|p368_2|2022-05-14
COG-UK/QEUH-3E1282A|p370_2|2022-05-11
COG-UK/QEUH-3E079DA|p373_2|2022-05-09
COG-UK/QEUH-3E17315|p374_2|2022-05-14
COG-UK/QEUH-3E23C1B|p376_2|2022-05-18
COG-UK/QEUH-3E1BF68|p377_1|2022-05-14
COG-UK/QEUH-3E1C073|p378_2|2022-05-16
COG-UK/QEUH-3E24D08|p379_2|2022-05-17
COG-UK/QEUH-3E280B0|p380_2|2022-05-19
COG-UK/QEUH-3E1699C|2022-05-14
COG-UK/QEUH-3E11876|2022-05-11
COG-UK/QEUH-3E128DF|2022-05-12
COG-UK/QEUH-3E12B12|2022-05-11
COG-UK/QEUH-3E1E1E7|2022-05-16
COG-UK/QEUH-3E16CEE|2022-05-14
COG-UK/QEUH-3DD34AA|p254_2|2022-04-26
COG-UK/QEUH-3DBF538|p334_2|2022-04-25
COG-UK/QEUH-3DD36C2|p335_2|2022-04-25
COG-UK/QEUH-3DBA51F|p336_2|2022-04-24
COG-UK/QEUH-3E30185|2022-05-26
COG-UK/QEUH-3E341CD|2022-05-27
COG-UK/QEUH-3E2FF52|2022-05-25
COG-UK/QEUH-3E33753|2022-05-26
COG-UK/QEUH-3E2DFDC|2022-05-23
COG-UK/QEUH-3E2D3C1|2022-05-24
COG-UK/QEUH-3E2AFEE|2022-05-23
COG-UK/QEUH-3E2AED2|2022-05-22
COG-UK/QEUH-3E35241|2022-05-26
COG-UK/QEUH-3E33AB4|2022-05-25
COG-UK/QEUH-3E364A4|2022-05-29
COG-UK/QEUH-3E300F1|2022-05-25
COG-UK/QEUH-3E337BD|2022-05-24
COG-UK/QEUH-3E2D3FE|2022-05-23
COG-UK/QEUH-3E36996|2022-05-28
COG-UK/QEUH-3E35092|2022-05-27
COG-UK/QEUH-3E3389C|2022-05-27
COG-UK/QEUH-3E2AB53|p260_2|2022-05-22
COG-UK/QEUH-3E361E9|p277_2|2022-05-28
COG-UK/QEUH-3E30B87|p308_2|2022-05-23
COG-UK/QEUH-3E34C53|p309_1|2022-05-26
COG-UK/QEUH-3E350A1|p310_1|2022-05-28
COG-UK/QEUH-3E2D482|p345_2|2022-05-24
COG-UK/QEUH-3E3694B|p371_2|2022-05-27
COG-UK/QEUH-3E2FF34|p372_2|2022-05-25
COG-UK/QEUH-3E308F9|2022-05-25
COG-UK/QEUH-3E2D491|2022-05-23
COG-UK/QEUH-3E33771|2022-05-25
COG-UK/QEUH-3D98E94|2022-04-19
COG-UK/QEUH-3DABAB8|2022-04-21
COG-UK/QEUH-3DB3789|2022-04-23
COG-UK/QEUH-3E34D7E|2022-05-28
COG-UK/QEUH-3DACDDC|2022-04-21
COG-UK/QEUH-3DB3455|2022-04-22
COG-UK/QEUH-3DACD45|2022-04-20
COG-UK/QEUH-3DA3AFC|2022-04-19
COG-UK/QEUH-3E1D546|2022-05-17
COG-UK/QEUH-3DA2019|2022-04-20
COG-UK/QEUH-3DB383B|2022-04-22
COG-UK/QEUH-3E2AC8D|2022-05-23
COG-UK/QEUH-3DABA8B|2022-04-22
COG-UK/QEUH-3DB2F0A|2022-04-22
COG-UK/QEUH-3E1E27B|2022-05-16
COG-UK/QEUH-3DB3A26|2022-04-22
COG-UK/QEUH-3DA955F|2022-04-21
COG-UK/QEUH-3DA2574|2022-04-20
COG-UK/QEUH-3DA90C7|p242_2|2022-04-22
COG-UK/QEUH-3DA9A23|p252_2|2022-04-21
COG-UK/QEUH-3DACF5E|p253_2|2022-04-21
COG-UK/QEUH-3DA92D0|p255_2|2022-04-22
COG-UK/QEUH-3DA9285|p262_2|2022-04-21
COG-UK/QEUH-3DA958C|p269_2|2022-04-21
COG-UK/QEUH-3E059BE|p288_2|2022-05-08
COG-UK/QEUH-3DAA433|p306_1|2022-04-21
COG-UK/QEUH-3DABCEF|p307_1|2022-04-22
COG-UK/QEUH-3DACF7C|p308_1|2022-04-21
COG-UK/QEUH-3E23D09|p311_1|2022-05-18
COG-UK/QEUH-3DA2222|p319_1|2022-04-19
COG-UK/QEUH-3DAA758|p320_1|2022-04-21
COG-UK/QEUH-3DA08D7|p329_2|2022-04-19
COG-UK/QEUH-3DACB3C|p333_2|2022-04-20
COG-UK/QEUH-3DA9892|p337_2|2022-04-22
COG-UK/QEUH-3DB34EC|p342_2|2022-04-23
COG-UK/QEUH-3DB309D|p348_2|2022-04-23
COG-UK/QEUH-3DA095C|p351_2|2022-04-19
COG-UK/QEUH-3E26832|p375_2|2022-05-19
COG-UK/QEUH-3D98EB2|p378_1|2022-04-19
COG-UK/QEUH-3DAA56D|p379_1|2022-04-21
COG-UK/QEUH-3DA2310|p380_1|2022-04-19
COG-UK/QEUH-3DB3552|p381_1|2022-04-23
COG-UK/QEUH-3E35074|2022-05-28
COG-UK/QEUH-3DFC362|2022-04-27
COG-UK/QEUH-3CE6B91|p227_2|2022-03-28
COG-UK/QEUH-3E45703|2022-06-06
COG-UK/QEUH-3E4D941|2022-06-09
COG-UK/QEUH-3E4568E|2022-06-06
COG-UK/QEUH-3E454B1|2022-06-06
COG-UK/QEUH-3E43644|2022-06-04
COG-UK/QEUH-3E49990|2022-06-08
COG-UK/QEUH-3E42557|2022-06-05
COG-UK/QEUH-3E51BCC|2022-06-09
COG-UK/QEUH-3E4AC1E|2022-06-07
COG-UK/QEUH-3E4AC5A|2022-06-08
COG-UK/QEUH-3E43680|2022-06-05
COG-UK/QEUH-3E4D20A|2022-06-08
COG-UK/QEUH-3E5129A|2022-06-10
COG-UK/QEUH-3E51212|2022-06-10
COG-UK/QEUH-3E51B71|p261_3|2022-06-09
COG-UK/QEUH-3E4A917|p286_2|2022-06-08
COG-UK/QEUH-3E452B7|p295_3|2022-06-06
COG-UK/QEUH-3E4DC2A|p312_1|2022-06-08
COG-UK/QEUH-3E4ADFD|2022-06-08
COG-UK/QEUH-3E4CE25|2022-06-09
COG-UK/QEUH-3E51C41|2022-06-10
COG-UK/QEUH-3E59C58|2022-06-13
COG-UK/QEUH-3E562E0|2022-06-11
COG-UK/QEUH-3E57E72|2022-06-13
COG-UK/QEUH-3E59C2B|2022-06-13
COG-UK/QEUH-3E5C60C|2022-06-15
COG-UK/QEUH-3E5035C|2022-06-10
COG-UK/QEUH-3E56E91|2022-06-11
COG-UK/QEUH-3E5F5C0|2022-06-15
COG-UK/QEUH-3E502E6|2022-06-09
COG-UK/QEUH-3E609EE|2022-06-16
COG-UK/QEUH-3E5C806|2022-06-14
COG-UK/QEUH-3E55EED|2022-06-10
COG-UK/QEUH-3E5D692|2022-06-14
COG-UK/QEUH-3E5624A|2022-06-10
COG-UK/QEUH-3E5A11C|p284_3|2022-06-13
COG-UK/QEUH-3E5EB29|p297_2|2022-06-15
COG-UK/QEUH-3E5C47B|p316_2|2022-06-14
COG-UK/QEUH-3E50161|p369_2|2022-06-09
COG-UK/QEUH-3E55E92|p377_2|2022-06-11
COG-UK/QEUH-3E56D58|p381_2|2022-06-12
COG-UK/QEUH-3E5F681|2022-06-15
COG-UK/QEUH-3E5C44E|2022-06-14
COG-UK/QEUH-3D1AFD3|2022-04-03
COG-UK/QEUH-3D1F299|2022-04-04
COG-UK/QEUH-3D1D3C5|2022-04-04
COG-UK/QEUH-3D1D0EC|2022-04-04
COG-UK/QEUH-3D14BC6|p220_2|2022-04-02
COG-UK/QEUH-3D1C5FD|p231_2|2022-04-04
COG-UK/QEUH-3D1B96B|p303_1|2022-04-04
COG-UK/QEUH-3D1F518|2022-04-04
COG-UK/QEUH-3EA3C22|2022-06-28
COG-UK/QEUH-3E995BB|2022-06-27
COG-UK/QEUH-3EAE094|2022-06-28
COG-UK/QEUH-3EA3FED|2022-06-28
COG-UK/QEUH-3EA0092|2022-06-27
COG-UK/QEUH-3EAA9E8|2022-06-29
COG-UK/QEUH-3EA59DE|2022-06-29
COG-UK/QEUH-3E1C037|p215_2|2022-05-16
COG-UK/QEUH-3E7554C|2022-06-20
COG-UK/QEUH-3E70462|2022-06-20
COG-UK/QEUH-3E7C703|2022-06-22
COG-UK/QEUH-3E75A01|2022-06-22
COG-UK/QEUH-3E6EA47|2022-06-19
COG-UK/QEUH-3E702C2|2022-06-19
COG-UK/QEUH-3E7C2A8|2022-06-21
COG-UK/QEUH-3E702B3|2022-06-20
COG-UK/QEUH-3E758DA|2022-06-20
COG-UK/QEUH-3E7D8E1|2022-06-23
COG-UK/QEUH-3E7BF66|2022-06-23
COG-UK/QEUH-3E74FC7|2022-06-20
COG-UK/QEUH-3E85109|2022-06-25
COG-UK/QEUH-3E6D996|2022-06-19
COG-UK/QEUH-3E75069|2022-06-21
COG-UK/QEUH-3E7C7E5|2022-06-23
COG-UK/QEUH-3E70620|2022-06-19
COG-UK/QEUH-3E84C90|p301_2|2022-06-25
COG-UK/QEUH-3E68BD1|p304_2|2022-06-16
COG-UK/QEUH-3E7DF37|p305_2|2022-06-23
COG-UK/QEUH-3E7843D|p314_2|2022-06-20
COG-UK/QEUH-3E758CB|p318_2|2022-06-20
COG-UK/QEUH-3E7BFFD|2022-06-23
COG-UK/QEUH-3E84AA5|2022-06-25
COG-UK/QEUH-3ED4BB2|2022-07-08
COG-UK/QEUH-3EBC42E|2022-07-03
COG-UK/QEUH-3ED0B2F|2022-07-05
COG-UK/QEUH-3EB43A1|2022-07-01
COG-UK/QEUH-3EB3F62|2022-06-30
COG-UK/QEUH-3ECCBBD|2022-07-04
COG-UK/QEUH-3EB3C7A|2022-06-29
COG-UK/QEUH-3EB3DFF|2022-07-01
COG-UK/QEUH-3ECB7AB|2022-07-03
COG-UK/QEUH-3EBC497|2022-07-03
COG-UK/QEUH-3ED1AA9|2022-07-04
COG-UK/QEUH-3ED1FC8|2022-07-04
COG-UK/QEUH-3EC2D93|2022-07-02
COG-UK/QEUH-3ECA4E1|2022-07-04
COG-UK/QEUH-3ED6260|2022-07-06
COG-UK/QEUH-3ED1E07|2022-07-04
COG-UK/QEUH-3ED6400|2022-07-07
COG-UK/QEUH-3ED16C3|2022-07-05
COG-UK/QEUH-3ED498B|2022-07-08
COG-UK/QEUH-3EB9A98|p291_3|2022-07-01
COG-UK/QEUH-3ED1A5E|p312_2|2022-07-06
COG-UK/QEUH-3EBAE40|p317_2|2022-07-02
COG-UK/QEUH-3EE4C9E|2022-07-04
COG-UK/QEUH-3EE3558|2022-07-11
COG-UK/QEUH-3EDF100|2022-07-10
COG-UK/QEUH-3EDBC30|2022-07-08
COG-UK/QEUH-3EE098C|2022-07-11
COG-UK/QEUH-3EE4733|2022-07-13
COG-UK/QEUH-3EE3998|2022-07-11
COG-UK/QEUH-3EDF55F|2022-07-11
COG-UK/QEUH-3EE37CB|p309_2|2022-07-11
COG-UK/QEUH-3EDBA45|p310_2|2022-07-09
COG-UK/QEUH-3EEDBC5|2022-07-13
COG-UK/QEUH-3EED318|2022-07-12
COG-UK/QEUH-3EEE7DF|p260_3|2022-07-12
COG-UK/QEUH-3EA583B|p311_2|2022-06-29
COG-UK/QEUH-3EFF261|2022-07-16
COG-UK/QEUH-3EFC167|2022-07-19
COG-UK/QEUH-3EFFA5A|2022-07-18
COG-UK/QEUH-3EF2671|2022-07-15
COG-UK/QEUH-3EF5553|2022-07-18
COG-UK/QEUH-3EFC264|2022-07-19
COG-UK/QEUH-3EFFCCD|2022-07-14
COG-UK/QEUH-3EF7ADA|2022-07-12
COG-UK/QEUH-3EEFD09|2022-07-15
COG-UK/QEUH-3EF442A|2022-07-16
COG-UK/QEUH-3EF2A57|2022-07-16
COG-UK/QEUH-3EF580F|2022-07-16
COG-UK/QEUH-3E37B53|2022-05-30
COG-UK/QEUH-3E378C5|2022-05-29
COG-UK/QEUH-3E376F8|2022-05-29
COG-UK/QEUH-3E37B08|p313_1|2022-05-29
COG-UK/QEUH-3E3E1C3|2022-06-01
COG-UK/QEUH-3E41CBD|2022-06-04
COG-UK/QEUH-3E3C21D|2022-06-01
COG-UK/QEUH-3E4185F|2022-06-04
COG-UK/QEUH-3E3DB3F|2022-06-01
COG-UK/QEUH-3E3BE56|2022-06-01
COG-UK/QEUH-3E3EDB0|2022-06-02
COG-UK/QEUH-3E3E0D5|2022-06-02
COG-UK/QEUH-3E39F0A|2022-05-31
COG-UK/QEUH-3E3C6B7|p302_2|2022-05-31
COG-UK/QEUH-3E39ED0|p315_2|2022-05-30
COG-UK/QEUH-3E39F19|2022-05-30
COG-UK/QEUH-3E3E12D|2022-06-01
COG-UK/QEUH-3F30C1A|2022-07-19
COG-UK/QEUH-3F31569|2022-07-24
COG-UK/QEUH-3F09764|2022-07-21
COG-UK/QEUH-3F161B1|2022-07-20
COG-UK/QEUH-3F2A7A9|2022-07-22
COG-UK/QEUH-3F2A475|2022-07-22
COG-UK/QEUH-3F0CEC6|2022-07-18
COG-UK/QEUH-3F17F6B|p313_2|2022-07-22
COG-UK/QEUH-3F3D318|2022-07-22
COG-UK/QEUH-3F4A318|2022-08-01
COG-UK/QEUH-3F4948F|2022-07-30
COG-UK/QEUH-3F41BDD|2022-07-28
COG-UK/QEUH-3F4F8F6|2022-08-02
COG-UK/QEUH-3F40F96|2022-07-29
COG-UK/QEUH-3F4F805|2022-07-27
COG-UK/QEUH-3F44F65|2022-07-27
COG-UK/QEUH-3F4E52D|2022-08-02
COG-UK/QEUH-3F3B954|p316_3|2022-07-23
COG-UK/QEUH-3F4E87F|2022-08-02
COG-UK/QEUH-3F5D0C0|2022-08-08
COG-UK/QEUH-3F5DD50|2022-08-04
COG-UK/LSPA-3F459C0|2022-07-25
COG-UK/QEUH-3EF7A16|2022-07-18
COG-UK/QEUH-3F53121|2022-07-27
COG-UK/QEUH-3F2B0F8|2022-07-24
COG-UK/LSPA-3F419B5|2022-07-27
COG-UK/LSPA-3F414B4|2022-07-26
COG-UK/LSPA-3F515FA|2022-08-05
COG-UK/QEUH-3EFC194|2022-07-19
COG-UK/QEUH-3F48778|p320_2|2022-07-31
COG-UK/QEUH-3F63C96|2022-08-08
COG-UK/QEUH-3F625F6|2022-08-08
COG-UK/QEUH-3F63C1E|p260_4|2022-08-12
COG-UK/LSPA-3F69EE5|2022-08-12
COG-UK/QEUH-3F689E5|2022-08-12
COG-UK/QEUH-3F62417|2022-08-08
COG-UK/QEUH-3F7147F|2022-8-18
COG-UK/QEUH-3F711F0|2022-8-19
COG-UK/QEUH-3EDF276|2022-7-11
COG-UK/QEUH-3F6E84C|2022-8-15
COG-UK/QEUH-3E60C4F|2022-6-15
COG-UK/QEUH-3EDF689|2022-7-9
COG-UK/QEUH-3E56DC1|2022-6-11
COG-UK/QEUH-3E692DB|2022-6-18
COG-UK/QEUH-3EB9C92|2022-7-2
COG-UK/QEUH-3E6AA87|2022-6-15
COG-UK/QEUH-3F6ED98|2022-8-17
COG-UK/QEUH-3E5EFC3|2022-6-15
COG-UK/QEUH-3E385DC|2022-5-26
COG-UK/QEUH-3EEEE70|2022-7-15
COG-UK/QEUH-3E34F4B|2022-5-25
COG-UK/QEUH-3E57D1B|2022-6-13
COG-UK/QEUH-3E69D43|2022-6-18
COG-UK/QEUH-3EDF504|2022-7-9
COG-UK/QEUH-3F7B378|2022-8-24
COG-UK/QEUH-3F7CD2E|2022-8-24
COG-UK/QEUH-3F8345C|2022-8-30
COG-UK/QEUH-3F7AB44|2022-8-25
COG-UK/LSPA-3F83DAC|2022-8-30
COG-UK/QEUH-3F82684|2022-8-30
COG-UK/LSPA-3F81ED8|2022-8-27
COG-UK/LSPA-3F76780|2022-8-19
COG-UK/QEUH-3F7844B|2022-8-23
COG-UK/QEUH-3F87C32|2022-9-2
COG-UK/QEUH-3F87458|2022-9-1
COG-UK/QEUH-3F89F82|2022-9-5
COG-UK/QEUH-3F91F87|2022-9-3
COG-UK/QEUH-1520497|2022-9-6
COG-UK/LSPA-3F941F7|2022-9-6
COG-UK/QEUH-3F877E6|2022-9-1
COG-UK/QEUH-152087D|2022-9-9
COG-UK/QEUH-3F8EA22|2022-8-30
COG-UK/LSPA-3F87713|2022-8-29
COG-UK/QEUH-3F8D80B|2022-9-3
COG-UK/QEUH-2C4CCA0|2022-9-13
COG-UK/QEUH-2C4CD02|2022-9-12
COG-UK/QEUH-2C4CE99|2022-9-11
COG-UK/QEUH-2C4CA4B|2022-9-6
COG-UK/QEUH-32577EF|2022-9-17
COG-UK/QEUH-3257891|2022-9-15
COG-UK/QEUH-32578D3|2022-9-17
COG-UK/QEUH-325747F|2022-9-15
COG-UK/QEUH-32581C5|2022-9-20
COG-UK/LSPA-32580D9|2022-9-3
COG-UK/QEUH-3258541|2022-9-22
COG-UK/QEUH-3258791|2022-9-23
COG-UK/QEUH-325879D|2022-9-23
COG-UK/QEUH-3258748|2022-9-22
COG-UK/QEUH-3258522|2022-9-21
COG-UK/QEUH-3258615|2022-9-22
COG-UK/QEUH-3258FA3|2022-9-27
COG-UK/QEUH-3259925|2022-10-2
COG-UK/QEUH-3258C26|2022-9-25
COG-UK/QEUH-3259056|2022-9-28
COG-UK/QEUH-3259AC2|2022-10-3
COG-UK/QEUH-3259679|2022-10-1
COG-UK/QEUH-3258C0D|2022-9-22
COG-UK/QEUH-325956D|2022-9-26
COG-UK/QEUH-3259573|2022-9-27
COG-UK/QEUH-3258F88|2022-9-27
COG-UK/QEUH-3258C8A|2022-9-25
COG-UK/QEUH-3259822|2022-9-28
COG-UK/QEUH-3259AF9|2022-10-3
COG-UK/QEUH-3258C59|2022-9-26
COG-UK/QEUH-325952F|2022-9-29
COG-UK/QEUH-325A162|2022-10-3
COG-UK/QEUH-325A164|2022-9-30
COG-UK/QEUH-325A752|2022-10-5
COG-UK/QEUH-325A078|2022-10-2
COG-UK/QEUH-325A0A5|2022-9-30
COG-UK/LSPA-2C4CD86|2022-9-12
COG-UK/QEUH-32588E6|2022-9-24
COG-UK/QEUH-3258912|2022-9-23
COG-UK/QEUH-32575C7|2022-9-15
COG-UK/LSPA-2C4CDBB|2022-9-14
COG-UK/QEUH-32592E7|2022-9-29
COG-UK/QEUH-3258900|2022-9-26
COG-UK/QEUH-3257CF3|2022-9-19
COG-UK/QEUH-3259079|2022-9-29
COG-UK/LSPA-3F8434F|2022-8-30
COG-UK/QEUH-3258827|2022-9-25
COG-UK/QEUH-325B54F|2022-10-11
COG-UK/QEUH-325C2CA|2022-10-16
COG-UK/QEUH-325C351|2022-10-16
COG-UK/QEUH-325C114|2022-10-17
COG-UK/QEUH-325C160|2022-10-15
COG-UK/QEUH-325A966|2022-10-6
COG-UK/QEUH-325AE9A|2022-10-6
COG-UK/QEUH-325C1A5|2022-10-17
COG-UK/QEUH-325AF8C|2022-10-10
COG-UK/QEUH-325A2B0|2022-10-5
COG-UK/QEUH-325C244|2022-10-15
COG-UK/QEUH-325C2AB|2022-10-15
COG-UK/QEUH-325BD33|2022-10-15
COG-UK/QEUH-325B596|2022-10-10
COG-UK/QEUH-325C072|2022-10-17
COG-UK/QEUH-325AC5C|2022-10-5
COG-UK/QEUH-325BC58|2022-10-14
COG-UK/QEUH-325B61A|2022-10-10
COG-UK/QEUH-325BEB1|2022-10-14
COG-UK/QEUH-325AF98|2022-10-9
COG-UK/QEUH-325BEA4|2022-10-14
COG-UK/QEUH-325AC30|2022-10-11
COG-UK/QEUH-325BCF5|2022-10-14
COG-UK/QEUH-325BDF0|2022-10-12
COG-UK/QEUH-325A99E|2022-10-7
COG-UK/QEUH-325BE7C|2022-10-15
COG-UK/QEUH-325B289|2022-10-10
COG-UK/QEUH-325AF3B|2022-10-10
COG-UK/QEUH-325AE7A|2022-10-7
COG-UK/QEUH-325C0D0|2022-10-17
COG-UK/QEUH-325AE51|2022-10-7
COG-UK/QEUH-325BF01|2022-10-12
